# Supplementary material for: Di­aqua­bis­(pyridine-2-carboxyl­ato-κ2 N,O)zinc di­methyl­formamide hemisolvate
Source: Acta Crystallogr Sect E Struct Rep Online. 2013 Jul 13;69(Pt 8):m454. doi: 10.1107/S1600536813018941 (PMC3793690; doi:10.1107/S1600536813018941)
Supplement: Supplementary file 1 [file e-69-0m454-sup1.cif]

##############################################################################
#                                                                            #
# This CIF contains the data in a paper accepted for publication in          #
# Acta Crystallographica Section E. It conforms to the requirements of       #
# Notes for Authors for Acta Crystallographica Section E, and has been       #
# peer reviewed under the auspices of the IUCr Commission on Journals.       #
#                                                                            #
# Full details of the Crystallographic Information File format               #
# are given in the paper "The Crystallographic Information File (CIF):       #
# a New Standard Archive File for Crystallography" by S. R. Hall, F. H.      #
# Allen and I. D. Brown [Acta Cryst. (1991), A47, 655-685].                  #
#                                                                            #
# The current version of the core CIF dictionary is obtainable from          #
# ftp://ftp.iucr.org/pub/cif_core.dic.                                       #
#                                                                            #
# Software is freely available for graphical display of the structure(s)     #
# in this CIF. For information consult the CIF software page                 #
# http://www.iucr.org/resources/cif/software.                                #
#                                                                            #
# This file may be used for bona fide research purposes within the           #
# scientific community so long as proper attribution is given to the journal # 
# article from which it was obtained.                                        #
#                                                                            #
##############################################################################
data_I
_audit_creation_method
;
CrysAlisPro, Agilent Technologies,
Version 1.171.34.49 (release 20-01-2011 CrysAlis171 .NET)
(compiled Jan 20 2011,15:58:25)
;
_chemical_name_systematic
;
Diaquabis(pyridine-2-carboxylato-\k^2^<i>N</i>,<i>O</i>)zinc
dimethylformamide hemisolvate
;
_chemical_name_common
;
;
_chemical_formula_moiety     'C12 H12 N2 O6 Zn, 0.5(C3 H7 N O)'
_chemical_formula_sum     'C13.5 H15.5 N2.5 O6.5 Zn'
_chemical_formula_iupac     '[Zn (C6 H4 N O2)2 (H2 O)2], 0.5C3 H7 N O'
_chemical_formula_weight     382.16
_chemical_melting_point     ?
_symmetry_cell_setting     monoclinic
_symmetry_space_group_name_H-M     'C 2/c'
_symmetry_space_group_name_Hall     '-C 2yc'
loop_
    _symmetry_equiv_pos_as_xyz
    'x, y, z'
    '-x, y, -z+1/2'
    'x+1/2, y+1/2, z'
    '-x+1/2, y+1/2, -z+1/2'
    '-x, -y, -z'
    'x, -y, z-1/2'
    '-x+1/2, -y+1/2, -z'
    'x+1/2, -y+1/2, z-1/2'
_cell_length_a     25.777(3)
_cell_length_b     8.6754(4)
_cell_length_c     16.7916(17)
_cell_angle_alpha     90.00
_cell_angle_beta     125.228(15)
_cell_angle_gamma     90.00
_cell_volume     3067.4(5)
_cell_formula_units_Z     8
_cell_measurement_reflns_used     957
_cell_measurement_theta_min     2.9642
_cell_measurement_theta_max     28.9341
_cell_measurement_temperature     293(2)
_exptl_crystal_description     'prism'
_exptl_crystal_colour     'colourless'
_exptl_crystal_size_max     0.18
_exptl_crystal_size_mid     0.12
_exptl_crystal_size_min     0.02
_exptl_crystal_density_diffrn     1.655
_exptl_crystal_density_meas     ?
_exptl_crystal_density_method     'not measured'
_exptl_crystal_F_000     1568
_exptl_absorpt_coefficient_mu     1.639
_exptl_absorpt_correction_type     multi-scan
_exptl_absorpt_process_details
;
(CrysAlis PRO; Agilent, 2011)
;
_exptl_absorpt_correction_T_min     0.90550
_exptl_absorpt_correction_T_max     1.00000
_diffrn_ambient_temperature     293(2)
_diffrn_radiation_type     MoK\a
_diffrn_radiation_wavelength     0.71073
_diffrn_radiation_source     'Enhance (Mo) X-ray Source'
_diffrn_radiation_monochromator     graphite
_diffrn_measurement_device_type     'Agilent Xcalibur Eos'
_diffrn_measurement_method     '\w scans'
_diffrn_detector_area_resol_mean     15.9914
_diffrn_reflns_number     4865
_diffrn_reflns_av_R_equivalents     0.0549
_diffrn_reflns_av_sigmaI/netI     0.1209
_diffrn_reflns_theta_min     2.97
_diffrn_reflns_theta_max     25.49
_diffrn_reflns_theta_full     25.49
_diffrn_measured_fraction_theta_max     0.993
_diffrn_measured_fraction_theta_full     0.993
_diffrn_reflns_limit_h_min     -31
_diffrn_reflns_limit_h_max     25
_diffrn_reflns_limit_k_min     -10
_diffrn_reflns_limit_k_max     5
_diffrn_reflns_limit_l_min     -9
_diffrn_reflns_limit_l_max     20
_diffrn_standards_number     5777
_diffrn_standards_interval_count     ?
_diffrn_standards_interval_time     ?
_diffrn_standards_decay_%     ?
_refine_special_details
;
Refinement of <i>F</i>^2^ against ALL reflections. The weighted <i>R</i>-factor
<i>wR</i> and goodness of fit <i>S</i> are based on <i>F</i>^2^, conventional
<i>R</i>-factors <i>R</i> are based on <i>F</i>, with <i>F</i> set to zero for
negative <i>F</i>^2^. The threshold expression of <i>F</i>^2^ >
\s(<i>F</i>^2^) is used only for calculating <i>R</i>-factors(gt) <i>etc</i>.
and is not relevant to the choice of reflections for refinement.
<i>R</i>-factors based on <i>F</i>^2^ are statistically about twice as large
as those based on <i>F</i>, and <i>R</i>- factors based on ALL data will be
even larger.
;
_reflns_number_total     2844
_reflns_number_gt     1772
_reflns_threshold_expression     I>2\s(I)
_refine_ls_structure_factor_coef     Fsqd
_refine_ls_matrix_type     full
_refine_ls_R_factor_all     0.1140
_refine_ls_R_factor_gt     0.0616
_refine_ls_wR_factor_gt     0.0917
_refine_ls_wR_factor_ref     0.1143
_refine_ls_goodness_of_fit_ref     1.000
_refine_ls_restrained_S_all     0.973
_refine_ls_number_reflns     2844
_refine_ls_number_parameters     244
_refine_ls_number_restraints     162
_refine_ls_hydrogen_treatment     mixed
_refine_ls_weighting_scheme     calc
_refine_ls_weighting_details
                 'calc w=1/[\s^2^(Fo^2^)+(0.0250P)^2^] where P=(Fo^2^+2Fc^2^)/3'
_atom_sites_solution_hydrogens     geom
_atom_sites_solution_primary     direct
_atom_sites_solution_secondary     difmap
_refine_ls_shift/su_max     0.001
_refine_ls_shift/su_mean     0.000
_refine_diff_density_max     0.469
_refine_diff_density_min     -0.440
_refine_ls_extinction_method     none
_refine_ls_extinction_coef     ?
loop_
    _atom_type_symbol
    _atom_type_description
    _atom_type_scat_dispersion_real
    _atom_type_scat_dispersion_imag
    _atom_type_scat_source
    'C' 'C' 0.0033 0.0016
                         'International Tables Vol C Tables 4.2.6.8 and 6.1.1.4'
    'H' 'H' 0.0000 0.0000
                         'International Tables Vol C Tables 4.2.6.8 and 6.1.1.4'
    'N' 'N' 0.0061 0.0033
                         'International Tables Vol C Tables 4.2.6.8 and 6.1.1.4'
    'O' 'O' 0.0106 0.0060
                         'International Tables Vol C Tables 4.2.6.8 and 6.1.1.4'
    'Zn' 'Zn' 0.2839 1.4301
                         'International Tables Vol C Tables 4.2.6.8 and 6.1.1.4'
_computing_data_collection
;
CrysAlis PRO (Agilent, 2011)
;
_computing_cell_refinement
;
CrysAlis PRO (Agilent, 2011)
;
_computing_data_reduction
;
CrysAlis PRO (Agilent, 2011)
;
_computing_structure_solution     'SHELXS97 (Sheldrick, 2008)'
_computing_structure_refinement     'SHELXL97 (Sheldrick, 2008)'
_computing_molecular_graphics     'SHELXTL (Sheldrick, 2008)'
_computing_publication_material     'SHELXTL (Sheldrick, 2008)'
loop_
    _atom_site_type_symbol
    _atom_site_label
    _atom_site_fract_x
    _atom_site_fract_y
    _atom_site_fract_z
    _atom_site_U_iso_or_equiv
    _atom_site_adp_type
    _atom_site_calc_flag
    _atom_site_refinement_flags
    _atom_site_occupancy
    _atom_site_symmetry_multiplicity
    _atom_site_disorder_assembly
    _atom_site_disorder_group
    Zn Zn1 0.18837(3) 0.40000(7) 0.78138(4) 0.0278(2) Uani d U 1 1 . .
    N N1 0.18028(19) 0.6106(5) 0.8391(3) 0.0273(11) Uani d U 1 1 . .
    N N2 0.08845(19) 0.3806(5) 0.6684(3) 0.0253(10) Uani d U 1 1 . .
    O O1 0.17673(17) 0.3193(4) 0.8877(2) 0.0338(10) Uani d U 1 1 . .
    O O2 0.17327(17) 0.3959(4) 1.0115(2) 0.0367(10) Uani d U 1 1 . .
    O O3 0.18125(17) 0.1902(4) 0.7129(3) 0.0335(10) Uani d U 1 1 . .
    O O4 0.11570(19) 0.0343(5) 0.5895(3) 0.0555(13) Uani d U 1 1 . .
    C C1 0.1798(3) 0.7558(6) 0.8114(4) 0.0396(16) Uani d U 1 1 . .
    H H1 0.1837 0.7722 0.7603 0.048 Uiso calc R 1 1 . .
    C C2 0.1738(3) 0.8813(6) 0.8553(4) 0.0433(16) Uani d U 1 1 . .
    H H2 0.1739 0.9808 0.8347 0.052 Uiso calc R 1 1 . .
    C C3 0.1677(3) 0.8573(7) 0.9300(4) 0.0441(17) Uani d U 1 1 . .
    H H3 0.1633 0.9405 0.9606 0.053 Uiso calc R 1 1 . .
    C C4 0.1681(2) 0.7106(6) 0.9593(4) 0.0336(14) Uani d U 1 1 . .
    H H4 0.1646 0.6931 1.0107 0.040 Uiso calc R 1 1 . .
    C C5 0.1738(2) 0.5873(6) 0.9120(3) 0.0256(13) Uani d U 1 1 . .
    C C6 0.1751(2) 0.4195(6) 0.9396(4) 0.0279(13) Uani d U 1 1 . .
    C C7 0.0422(3) 0.4729(6) 0.6531(4) 0.0364(15) Uani d U 1 1 . .
    H H7 0.0529 0.5598 0.6921 0.044 Uiso calc R 1 1 . .
    C C8 -0.0215(3) 0.4441(7) 0.5811(4) 0.0461(17) Uani d U 1 1 . .
    H H8 -0.0529 0.5086 0.5735 0.055 Uiso calc R 1 1 . .
    C C9 -0.0372(3) 0.3196(7) 0.5217(4) 0.0428(16) Uani d U 1 1 . .
    H H9 -0.0794 0.2990 0.4717 0.051 Uiso calc R 1 1 . .
    C C10 0.0109(3) 0.2248(7) 0.5376(4) 0.0376(15) Uani d U 1 1 . .
    H H10 0.0014 0.1393 0.4980 0.045 Uiso calc R 1 1 . .
    C C11 0.0729(3) 0.2570(6) 0.6122(4) 0.0268(13) Uani d U 1 1 . .
    C C12 0.1270(3) 0.1516(6) 0.6384(4) 0.0326(14) Uani d U 1 1 . .
    O O1W 0.28549(18) 0.3692(5) 0.8823(3) 0.0389(10) Uani d DU 1 1 . .
    H H1W1 0.3148(18) 0.425(5) 0.888(4) 0.05(2) Uiso d D 1 1 . .
    H H2W1 0.298(2) 0.296(4) 0.924(3) 0.042(19) Uiso d D 1 1 . .
    O O2W 0.2112(2) 0.5202(5) 0.6968(3) 0.0413(11) Uani d DU 1 1 . .
    H H1W2 0.199(2) 0.512(5) 0.6369(16) 0.031(16) Uiso d D 1 1 . .
    H H2W2 0.2454(17) 0.575(6) 0.732(3) 0.05(2) Uiso d D 1 1 . .
    O O1X 0.9935(9) 0.7274(12) 0.7077(8) 0.142(8) Uani d PGU 0.50 1 A -1
    N N1X 0.9961(14) 0.9688(8) 0.7567(15) 0.065(4) Uani d PGU 0.50 1 A -1
    C C1X 0.9916(9) 0.8645(13) 0.6968(9) 0.093(8) Uani d PGU 0.50 1 A -1
    H H1X 0.9865 0.8999 0.6404 0.112 Uiso calc PR 0.50 1 A -1
    C C2X 1.0023(11) 0.9255(17) 0.8428(12) 0.090(7) Uani d PGU 0.50 1 A -1
    H H2XA 0.9611 0.9229 0.8307 0.135 Uiso calc PR 0.50 1 A -1
    H H2XB 1.0286 0.9990 0.8933 0.135 Uiso calc PR 0.50 1 A -1
    H H2XC 1.0214 0.8252 0.8629 0.135 Uiso calc PR 0.50 1 A -1
    C C3X 0.996(3) 1.1310(9) 0.739(3) 0.194(10) Uani d PGU 0.50 1 A -1
    H H3XA 1.0385 1.1673 0.7715 0.292 Uiso calc PR 0.50 1 A -1
    H H3XB 0.9750 1.1854 0.7631 0.292 Uiso calc PR 0.50 1 A -1
    H H3XC 0.9731 1.1486 0.6700 0.292 Uiso calc PR 0.50 1 A -1
loop_
    _atom_site_aniso_label
    _atom_site_aniso_U_11
    _atom_site_aniso_U_22
    _atom_site_aniso_U_33
    _atom_site_aniso_U_12
    _atom_site_aniso_U_13
    _atom_site_aniso_U_23
    Zn1 0.0328(4) 0.0260(4) 0.0265(4) -0.0006(3) 0.0182(3) -0.0013(3)
    N1 0.034(3) 0.026(2) 0.026(2) 0.001(2) 0.020(2) 0.002(2)
    N2 0.024(3) 0.024(3) 0.028(3) 0.001(2) 0.015(2) 0.000(2)
    O1 0.045(3) 0.027(2) 0.032(2) -0.002(2) 0.024(2) -0.0019(18)
    O2 0.046(3) 0.041(2) 0.032(2) 0.005(2) 0.027(2) 0.0093(19)
    O3 0.024(2) 0.033(2) 0.034(2) 0.0005(19) 0.011(2) -0.0076(19)
    O4 0.039(3) 0.047(3) 0.065(3) 0.000(2) 0.022(3) -0.030(2)
    C1 0.057(5) 0.029(3) 0.038(4) -0.006(3) 0.030(4) 0.004(3)
    C2 0.053(4) 0.022(3) 0.053(4) -0.008(3) 0.030(4) -0.006(3)
    C3 0.053(5) 0.032(4) 0.049(4) 0.003(3) 0.030(4) -0.011(3)
    C4 0.039(4) 0.037(4) 0.031(3) -0.002(3) 0.024(3) -0.003(3)
    C5 0.019(3) 0.029(3) 0.020(3) -0.001(3) 0.006(3) -0.006(3)
    C6 0.021(3) 0.030(3) 0.027(3) 0.000(3) 0.010(3) 0.005(3)
    C7 0.039(4) 0.028(3) 0.041(4) 0.008(3) 0.023(3) -0.001(3)
    C8 0.036(4) 0.045(4) 0.062(5) 0.019(3) 0.031(4) 0.013(3)
    C9 0.026(4) 0.050(4) 0.046(4) 0.001(3) 0.017(3) 0.001(4)
    C10 0.029(4) 0.036(4) 0.038(4) -0.005(3) 0.013(3) -0.010(3)
    C11 0.032(3) 0.024(3) 0.031(3) -0.002(3) 0.021(3) 0.001(3)
    C12 0.037(4) 0.025(3) 0.040(4) 0.005(3) 0.025(3) 0.003(3)
    O1W 0.030(3) 0.032(3) 0.041(3) -0.005(2) 0.013(2) 0.012(2)
    O2W 0.049(3) 0.049(3) 0.026(2) -0.020(2) 0.022(2) -0.005(2)
    O1X 0.117(11) 0.095(9) 0.19(2) 0.029(11) 0.074(17) -0.078(9)
    N1X 0.123(11) 0.043(6) 0.074(8) 0.023(15) 0.082(8) 0.005(13)
    C1X 0.072(14) 0.13(2) 0.071(16) 0.034(17) 0.040(14) -0.035(15)
    C2X 0.132(18) 0.084(15) 0.072(14) 0.015(12) 0.069(14) 0.015(10)
    C3X 0.45(3) 0.055(9) 0.26(2) 0.02(5) 0.31(3) 0.03(3)
_geom_special_details
;
All e.s.d.'s (except the e.s.d. in the dihedral angle between two l.s. planes)
are estimated using the full covariance matrix. The cell e.s.d.'s are taken
into account individually in the estimation of e.s.d.'s in distances, angles
and torsion angles; correlations between e.s.d.'s in cell parameters are only
used when they are defined by crystal symmetry. An approximate (isotropic)
treatment of cell e.s.d.'s is used for estimating e.s.d.'s involving l.s.
planes.
;
loop_
    _geom_bond_atom_site_label_1
    _geom_bond_atom_site_label_2
    _geom_bond_site_symmetry_2
    _geom_bond_distance
    _geom_bond_publ_flag
    Zn1 O1W . 2.078(4) ?
    Zn1 O1 . 2.094(3) ?
    Zn1 O2W . 2.101(4) ?
    Zn1 O3 . 2.104(3) ?
    Zn1 N1 . 2.134(4) ?
    Zn1 N2 . 2.150(4) ?
    N1 C1 . 1.341(6) ?
    N1 C5 . 1.343(6) ?
    N2 C11 . 1.329(6) ?
    N2 C7 . 1.333(6) ?
    O1 C6 . 1.249(6) ?
    O2 C6 . 1.251(6) ?
    O3 C12 . 1.271(6) ?
    O4 C12 . 1.233(6) ?
    C1 C2 . 1.373(7) ?
    C1 H1 . 0.9300 ?
    C2 C3 . 1.368(7) ?
    C2 H2 . 0.9300 ?
    C3 C4 . 1.362(7) ?
    C3 H3 . 0.9300 ?
    C4 C5 . 1.390(7) ?
    C4 H4 . 0.9300 ?
    C5 C6 . 1.523(7) ?
    C7 C8 . 1.389(7) ?
    C7 H7 . 0.9300 ?
    C8 C9 . 1.363(7) ?
    C8 H8 . 0.9300 ?
    C9 C10 . 1.379(7) ?
    C9 H9 . 0.9300 ?
    C10 C11 . 1.375(7) ?
    C10 H10 . 0.9300 ?
    C11 C12 . 1.506(7) ?
    O1W H1W1 . 0.857(18) ?
    O1W H2W1 . 0.857(18) ?
    O2W H1W2 . 0.863(18) ?
    O2W H2W2 . 0.866(19) ?
    O1X C1X . 1.1999 ?
    N1X C1X . 1.3069 ?
    N1X C2X . 1.4118 ?
    N1X C3X . 1.4373 ?
    C1X H1X . 0.9300 ?
    C2X H2XA . 0.9600 ?
    C2X H2XB . 0.9600 ?
    C2X H2XC . 0.9600 ?
    C3X H3XA . 0.9600 ?
    C3X H3XB . 0.9600 ?
    C3X H3XC . 0.9600 ?
loop_
    _geom_angle_atom_site_label_1
    _geom_angle_atom_site_label_2
    _geom_angle_atom_site_label_3
    _geom_angle_site_symmetry_1
    _geom_angle_site_symmetry_3
    _geom_angle
    _geom_angle_publ_flag
    O1W Zn1 O1 . . 87.68(16) ?
    O1W Zn1 O2W . . 86.53(18) ?
    O1 Zn1 O2W . . 167.39(15) ?
    O1W Zn1 O3 . . 91.07(15) ?
    O1 Zn1 O3 . . 99.57(14) ?
    O2W Zn1 O3 . . 91.74(16) ?
    O1W Zn1 N1 . . 97.31(16) ?
    O1 Zn1 N1 . . 78.44(15) ?
    O2W Zn1 N1 . . 91.19(17) ?
    O3 Zn1 N1 . . 171.28(15) ?
    O1W Zn1 N2 . . 167.46(16) ?
    O1 Zn1 N2 . . 92.17(15) ?
    O2W Zn1 N2 . . 95.90(16) ?
    O3 Zn1 N2 . . 76.58(15) ?
    N1 Zn1 N2 . . 94.94(16) ?
    C1 N1 C5 . . 118.5(5) ?
    C1 N1 Zn1 . . 129.1(4) ?
    C5 N1 Zn1 . . 112.4(3) ?
    C11 N2 C7 . . 118.5(5) ?
    C11 N2 Zn1 . . 114.0(4) ?
    C7 N2 Zn1 . . 127.4(4) ?
    C6 O1 Zn1 . . 116.2(3) ?
    C12 O3 Zn1 . . 117.7(3) ?
    N1 C1 C2 . . 122.7(5) ?
    N1 C1 H1 . . 118.7 ?
    C2 C1 H1 . . 118.7 ?
    C3 C2 C1 . . 118.7(5) ?
    C3 C2 H2 . . 120.6 ?
    C1 C2 H2 . . 120.6 ?
    C4 C3 C2 . . 119.5(5) ?
    C4 C3 H3 . . 120.3 ?
    C2 C3 H3 . . 120.3 ?
    C3 C4 C5 . . 119.7(5) ?
    C3 C4 H4 . . 120.2 ?
    C5 C4 H4 . . 120.2 ?
    N1 C5 C4 . . 121.0(5) ?
    N1 C5 C6 . . 115.4(4) ?
    C4 C5 C6 . . 123.6(5) ?
    O1 C6 O2 . . 126.5(5) ?
    O1 C6 C5 . . 117.2(5) ?
    O2 C6 C5 . . 116.3(5) ?
    N2 C7 C8 . . 122.5(5) ?
    N2 C7 H7 . . 118.8 ?
    C8 C7 H7 . . 118.8 ?
    C9 C8 C7 . . 118.9(5) ?
    C9 C8 H8 . . 120.6 ?
    C7 C8 H8 . . 120.6 ?
    C8 C9 C10 . . 118.4(6) ?
    C8 C9 H9 . . 120.8 ?
    C10 C9 H9 . . 120.8 ?
    C11 C10 C9 . . 119.9(5) ?
    C11 C10 H10 . . 120.1 ?
    C9 C10 H10 . . 120.1 ?
    N2 C11 C10 . . 121.8(5) ?
    N2 C11 C12 . . 115.7(5) ?
    C10 C11 C12 . . 122.5(5) ?
    O4 C12 O3 . . 125.2(5) ?
    O4 C12 C11 . . 118.9(5) ?
    O3 C12 C11 . . 115.9(5) ?
    Zn1 O1W H1W1 . . 126(3) ?
    Zn1 O1W H2W1 . . 118(3) ?
    H1W1 O1W H2W1 . . 116(3) ?
    Zn1 O2W H1W2 . . 133(3) ?
    Zn1 O2W H2W2 . . 113(3) ?
    H1W2 O2W H2W2 . . 113(3) ?
    C1X N1X C2X . . 120.7 ?
    C1X N1X C3X . . 122.1 ?
    C2X N1X C3X . . 117.2 ?
    O1X C1X N1X . . 126.3 ?
    O1X C1X H1X . . 116.9 ?
    N1X C1X H1X . . 116.9 ?
loop_
    _geom_hbond_atom_site_label_D
    _geom_hbond_atom_site_label_H
    _geom_hbond_atom_site_label_A
    _geom_hbond_site_symmetry_A
    _geom_hbond_distance_DH
    _geom_hbond_distance_HA
    _geom_hbond_distance_DA
    _geom_hbond_angle_DHA
    O1W H1W1 O4 4_556 0.857(18) 1.86(2) 2.715(6) 174(5)
    O1W H2W1 O2 7_557 0.857(18) 1.89(2) 2.723(5) 163(5)
    O2W H1W2 O2 6_565 0.863(18) 1.98(3) 2.768(5) 152(4)
    O2W H2W2 O3 4_556 0.866(19) 1.85(2) 2.704(5) 170(4)
_iucr_refine_instructions_details
;
TITL CL_1894 in C2/c
CELL 0.71073  25.7772   8.6754  16.7916  90.000 125.228  90.000
ZERR    4.00   0.0027   0.0004   0.0017   0.000   0.015   0.000
LATT 7
SYMM -X, Y, 0.5-Z
SFAC C  H  N  O  Zn
UNIT 108 124 20 52 8
OMIT  -4.00  51.00
L.S. 7
ACTA
BOND $H
FMAP 2
PLAN 20
EQIV $1 -x+1/2, y+1/2, -z+3/2
EQIV $2 -x+1/2, -y+1/2, -z+2
EQIV $3 x, -y+1, z-1/2
HTAB
HTAB O1W  O4_$1
HTAB O1W  O2_$2
HTAB O2W  O2_$3
HTAB O2W  O3_$1
DFIX 1.46 H1W2 H2W2
DFIX 0.86 H1W2 O2W H2W2 O2W
DFIX 1.46 H1W1 H2W1
DFIX 0.86 H1W1 O1W H2W1 O1W
isor
WGHT    0.025000
FVAR       0.58873
ZN1   5    0.188369    0.399996    0.781376    11.00000    0.03277    0.02600 =
         0.02648   -0.00131    0.01816   -0.00058
N1    3    0.180275    0.610617    0.839079    11.00000    0.03407    0.02602 =
         0.02645    0.00156    0.02017    0.00131
N2    3    0.088445    0.380634    0.668446    11.00000    0.02356    0.02407 =
         0.02804    0.00001    0.01467    0.00113
O1    4    0.176728    0.319268    0.887710    11.00000    0.04499    0.02709 =
         0.03238   -0.00190    0.02404   -0.00200
O2    4    0.173267    0.395908    1.011476    11.00000    0.04605    0.04107 =
         0.03162    0.00931    0.02732    0.00489
O3    4    0.181246    0.190152    0.712913    11.00000    0.02393    0.03271 =
         0.03359   -0.00756    0.01061    0.00048
O4    4    0.115698    0.034305    0.589494    11.00000    0.03947    0.04724 =
         0.06513   -0.02950    0.02162    0.00020
C1    1    0.179816    0.755836    0.811366    11.00000    0.05669    0.02878 =
         0.03780    0.00374    0.02986   -0.00584
AFIX  43
H1    2    0.183726    0.772235    0.760316    11.00000   -1.20000
AFIX   0
C2    1    0.173805    0.881346    0.855302    11.00000    0.05336    0.02191 =
         0.05305   -0.00586    0.02985   -0.00772
AFIX  43
H2    2    0.173890    0.980756    0.834650    11.00000   -1.20000
AFIX   0
C3    1    0.167689    0.857313    0.930044    11.00000    0.05266    0.03172 =
         0.04949   -0.01129    0.03044    0.00283
AFIX  43
H3    2    0.163268    0.940488    0.960627    11.00000   -1.20000
AFIX   0
C4    1    0.168125    0.710635    0.959300    11.00000    0.03887    0.03730 =
         0.03106   -0.00296    0.02386   -0.00208
AFIX  43
H4    2    0.164637    0.693069    1.010672    11.00000   -1.20000
AFIX   0
C5    1    0.173811    0.587322    0.911981    11.00000    0.01912    0.02931 =
         0.01959   -0.00553    0.00610   -0.00088
C6    1    0.175069    0.419485    0.939587    11.00000    0.02120    0.02952 =
         0.02659    0.00519    0.01011    0.00047
C7    1    0.042153    0.472888    0.653100    11.00000    0.03920    0.02807 =
         0.04113   -0.00080    0.02278    0.00839
AFIX  43
H7    2    0.052889    0.559826    0.692082    11.00000   -1.20000
AFIX   0
C8    1   -0.021528    0.444073    0.581074    11.00000    0.03609    0.04456 =
         0.06180    0.01307    0.03070    0.01887
AFIX  43
H8    2   -0.052904    0.508614    0.573478    11.00000   -1.20000
AFIX   0
C9    1   -0.037248    0.319581    0.521714    11.00000    0.02572    0.05012 =
         0.04606    0.00115    0.01702    0.00129
AFIX  43
H9    2   -0.079396    0.299019    0.471694    11.00000   -1.20000
AFIX   0
C10   1    0.010863    0.224835    0.537621    11.00000    0.02881    0.03554 =
         0.03758   -0.00965    0.01279   -0.00486
AFIX  43
H10   2    0.001393    0.139349    0.497998    11.00000   -1.20000
AFIX   0
C11   1    0.072867    0.257045    0.612199    11.00000    0.03155    0.02418 =
         0.03071    0.00129    0.02141   -0.00248
C12   1    0.126980    0.151636    0.638400    11.00000    0.03744    0.02488 =
         0.04011    0.00257    0.02503    0.00525
O1W   4    0.285494    0.369218    0.882283    11.00000    0.03048    0.03224 =
         0.04117    0.01248    0.01335   -0.00516
H1W1  2    0.314832    0.424721    0.887531    11.00000    0.05274
H2W1  2    0.298011    0.296167    0.923922    11.00000    0.04249
O2W   4    0.211194    0.520198    0.696817    11.00000    0.04935    0.04928 =
         0.02588   -0.00452    0.02209   -0.02000
H1W2  2    0.198523    0.512125    0.636919    11.00000    0.03075
H2W2  2    0.245439    0.574771    0.731864    11.00000    0.05431
PART -1
AFIX   6
O1X   4    0.993499    0.727407    0.707696    10.50000    0.11691    0.09510 =
         0.19022   -0.07778    0.07414    0.02904
N1X   3    0.996137    0.968816    0.756693    10.50000    0.12265    0.04298 =
         0.07378    0.00510    0.08221    0.02280
C1X   1    0.991645    0.864495    0.696850    10.50000    0.07234    0.13333 =
         0.07098   -0.03517    0.03968    0.03424
AFIX  43
H1X   2    0.986519    0.899916    0.640433    10.50000   -1.20000
AFIX   5
C2X   1    1.002283    0.925515    0.842812    10.50000    0.13172    0.08379 =
         0.07208    0.01538    0.06862    0.01505
AFIX 137
H2XA  2    0.961072    0.922856    0.830736    10.50000   -1.50000
H2XB  2    1.028554    0.998997    0.893316    10.50000   -1.50000
H2XC  2    1.021402    0.825249    0.862948    10.50000   -1.50000
AFIX   5
C3X   1    0.995658    1.131011    0.738839    10.50000    0.44866    0.05459 =
         0.26315    0.02918    0.31109    0.02275
AFIX 137
H3XA  2    1.038522    1.167302    0.771504    10.50000   -1.50000
H3XB  2    0.975008    1.185442    0.763063    10.50000   -1.50000
H3XC  2    0.973127    1.148624    0.670025    10.50000   -1.50000
PART 0
HKLF 4
REM  CL_1894 in C2/c
REM R1 =  0.0616 for   1772 Fo > 4sig(Fo)  and  0.1140 for all   2844 data
REM    244 parameters refined using    162 restraints
END
WGHT      0.0111      0.0000
REM Highest difference peak  0.469,  deepest hole -0.440,  1-sigma level  0.104
Q1    1   0.2406  0.3348  0.8432  11.00000  0.05    0.45
Q2    1   0.9363  0.8948  0.6455  11.00000  0.05    0.41
Q3    1   0.0665  0.6159  0.6872  11.00000  0.05    0.39
Q4    1   0.2516  0.3974  0.6768  11.00000  0.05    0.39
Q5    1   0.8964  1.2369  0.5997  11.00000  0.05    0.36
Q6    1   0.3543  0.3172  1.0013  11.00000  0.05    0.36
Q7    1   0.2378  0.3978  0.7890  11.00000  0.05    0.36
Q8    1  -0.0421  0.4981  0.4927  11.00000  0.05    0.35
Q9    1   0.0472  0.2125  0.5998  11.00000  0.05    0.35
Q10   1  -0.0543  0.4010  0.6525  11.00000  0.05    0.35
Q11   1   0.2711  0.5401  0.8487  11.00000  0.05    0.34
Q12   1   0.2432  0.7144  1.0815  11.00000  0.05    0.34
Q13   1   0.1117  0.7602  0.7991  11.00000  0.05    0.34
Q14   1  -0.0795  0.1709  0.4986  11.00000  0.05    0.34
Q15   1   0.0895  0.1766  0.6338  11.00000  0.05    0.33
Q16   1   0.0984  0.4770  0.6894  11.00000  0.05    0.33
Q17   1   0.1556  0.1857  0.9413  11.00000  0.05    0.33
Q18   1   0.2141  0.6786  0.6945  11.00000  0.05    0.33
Q19   1   0.1261  0.0472  0.5203  11.00000  0.05    0.32
Q20   1   0.3108  0.3974  0.8090  11.00000  0.05    0.32
;
data_New_Global_Publ_Block
_journal_date_recd_electronic     2013-06-28
_journal_date_accepted     2013-07-09
_journal_name_full     'Acta Crystallographica, Section E'
_journal_year     2013
_journal_volume     69
_journal_issue      8
_journal_page_first     m454
_journal_page_last     m454
_journal_paper_category     QM
_journal_paper_doi     10.1107/S1600536813018941
_journal_coeditor_code     LH5630
_publ_contact_author_name     'Lilia Croitor'
_publ_contact_author_address
;
Institute of Applied Physics Academy of Sciences of R. Moldova,
Academy str., 5, MD2028 Chisinau, R. Moldova
;
_publ_contact_author_email     'croitor.lilia@gmail.com'
_publ_contact_author_fax     '+373 22 72 58 87'
_publ_contact_author_phone     '+373 22 73 81 54'
_publ_section_title
;
Diaquabis(pyridine-2-carboxylato-\k^2^<i>N</i>,<i>O</i>)zinc dimethylformamide
hemisolvate
;
loop_
    _publ_author_name
    _publ_author_footnote
    _publ_author_address
    'Croitor, Lilia' .
;
Institute of Applied Physics
Academy of Sciences of R. Moldova
Academy str. 5
MD2028 Chisinau
Republic of Moldova
;
    'Chisca, Diana' .
;
Institute of Chemistry
Academy of Sciences of R. Moldova
Academy str. 3
MD2028 Chisinau
Republic of Moldova
;
    'Coropceanu, Eduard B.' .
;
Institute of Chemistry
Academy of Sciences of R. Moldova
Academy str. 3
MD2028 Chisinau
Republic of Moldova
;
    'Fonari, Marina S.' .
;
Institute of Applied Physics
Academy of Sciences of R. Moldova
Academy str. 5
MD2028 Chisinau
Republic of Moldova
;
