# Supplementary material for: Di­aqua­bis­(pyridine-2-carboxyl­ato-κ2 N,O)zinc di­methyl­formamide hemisolvate
Source: Acta Crystallogr Sect E Struct Rep Online. 2013 Jul 13;69(Pt 8):m454. doi: 10.1107/S1600536813018941 (PMC3793690; doi:10.1107/S1600536813018941)
Supplement: Supplementary file 2 [file e-69-0m454-Isup2.hkl]

# 
# h,k,l, Fc-squared, Fo-squared, sigma(Fo-squared) and status flag 
# 
data_I
_shelx_title ' CL_1894 in C2/c' 
_shelx_refln_list_code          4 
_shelx_F_calc_maximum      560.67 
_exptl_crystal_F_000      1568.00 
_reflns_d_resolution_high  0.8257 
 
loop_ 
 _symmetry_equiv_pos_as_xyz 
 'x, y, z' 
 '-x, y, -z+1/2' 
 'x+1/2, y+1/2, z' 
 '-x+1/2, y+1/2, -z+1/2' 
 '-x, -y, -z' 
 'x, -y, z-1/2' 
 '-x+1/2, -y+1/2, -z' 
 'x+1/2, -y+1/2, z-1/2' 
 
_cell_length_a    25.7772 
_cell_length_b     8.6754 
_cell_length_c    16.7916 
_cell_angle_alpha  90.000 
_cell_angle_beta  125.228 
_cell_angle_gamma  90.000 
 
_shelx_F_squared_multiplier     1.000 
 
loop_ 
 _refln_index_h 
 _refln_index_k 
 _refln_index_l 
 _refln_F_squared_calc 
 _refln_F_squared_meas 
 _refln_F_squared_sigma 
 _refln_observed_status 
   4   0   0     1729.60     1419.21    178.95 o 
   6   0   0   314352.38   300907.25   6558.04 o 
   8   0   0   147031.47   143372.22   2009.31 o 
  10   0   0    54040.76    53979.88   1987.37 o 
  12   0   0     8720.72     7749.95    643.22 o 
  14   0   0    34840.93    34565.98   1255.88 o 
  16   0   0    15831.42    16080.06    927.00 o 
  18   0   0      173.34      237.42    153.48 o 
  20   0   0     6108.64     4422.16    776.40 o 
  22   0   0     4605.60     4739.90    801.17 o 
  24   0   0      128.40      736.28    314.88 o 
   3   1   0    52959.80    53245.29    790.51 o 
   5   1   0    57548.95    56299.14    629.22 o 
   7   1   0    27008.52    27019.63    533.85 o 
   9   1   0    32075.62    32602.47   1206.73 o 
  11   1   0    20354.51    20840.64    817.49 o 
  13   1   0    12294.59    13008.83    954.38 o 
  15   1   0      136.41       20.07    198.07 o 
  17   1   0       41.65       -4.23    199.22 o 
  19   1   0     5704.84     5801.62    493.95 o 
  21   1   0     2664.92     2979.28    378.88 o 
  23   1   0       14.27      188.09    541.28 o 
  25   1   0      383.57      521.11    328.91 o 
   2   2   0     2060.35     2024.79    264.76 o 
   4   2   0      478.92      371.19    101.12 o 
   6   2   0      789.35      871.94    122.37 o 
   8   2   0       59.14      137.50     87.31 o 
  10   2   0     1794.34     1781.05    396.15 o 
  12   2   0     6190.36     7103.62    467.58 o 
  14   2   0      503.87      656.63    288.74 o 
  16   2   0       16.62      -35.96    121.03 o 
  18   2   0       50.43     -133.67    128.59 o 
  20   2   0      221.21      299.12    151.76 o 
  22   2   0        1.98     -184.91    157.32 o 
  24   2   0       87.69      503.87    260.87 o 
   1   3   0      109.69      322.45    116.71 o 
   3   3   0     2135.26     2685.48    351.41 o 
   5   3   0     3035.50     3140.10    151.50 o 
   7   3   0      267.64      251.25    161.19 o 
   9   3   0     3636.16     3380.22    513.77 o 
  11   3   0     6911.29     6403.38    356.56 o 
  13   3   0     1172.74     1079.69    178.90 o 
  15   3   0      424.80      522.05    389.05 o 
  17   3   0      336.27      717.53    295.34 o 
  19   3   0      881.56     1348.81    355.01 o 
  21   3   0      568.54      703.80    369.21 o 
  23   3   0      161.46       45.64    310.27 o 
   0   4   0    37234.73    36706.54   1250.63 o 
   2   4   0    34168.86    35702.20   1310.91 o 
   4   4   0     2753.32     3187.42    299.71 o 
   6   4   0    17666.06    17271.85    579.94 o 
   8   4   0    24474.92    25955.68   1405.57 o 
  10   4   0     5289.36     5020.35    686.09 o 
  12   4   0     1122.95      528.43    256.29 o 
  14   4   0     7279.86     7402.96    376.78 o 
  16   4   0     2518.09     3093.53    694.39 o 
  18   4   0     1426.62     2238.73    652.52 o 
  20   4   0      355.92      521.30    234.48 o 
  22   4   0     2053.31     2065.97    444.31 o 
   1   5   0     4352.74     4922.68    533.21 o 
   3   5   0    31053.78    31903.27   1395.78 o 
   5   5   0    12062.34    12752.09    901.77 o 
   7   5   0      649.96      568.30    105.42 o 
   9   5   0     3523.25     4054.09    630.56 o 
  11   5   0    26880.92    27949.98   1719.74 o 
  13   5   0     9539.61    10933.37   1154.81 o 
  15   5   0      692.40      865.55    405.83 o 
  17   5   0     2241.81     2311.79    633.11 o 
  19   5   0     6646.19     5683.04   1082.12 o 
  21   5   0     2775.30     3043.73    562.43 o 
   0   6   0    11395.98    11900.63    893.36 o 
   2   6   0     3739.76     3691.95    517.44 o 
   4   6   0        0.24       56.80    130.60 o 
   6   6   0     6819.31     7086.78    378.81 o 
   8   6   0    11042.49    10292.74   1005.00 o 
  10   6   0     3899.76     4353.95    697.29 o 
  12   6   0     2941.93     3006.54    621.97 o 
  14   6   0     2177.60     2701.89    684.66 o 
  16   6   0     3788.46     5271.62    915.70 o 
  18   6   0      948.22     2385.84    672.41 o 
  20   6   0      162.90      -59.35    224.05 o 
   1   7   0     1298.42     1276.14    231.25 o 
   3   7   0     4625.14     3960.41    582.46 o 
   5   7   0     2235.25     1984.04    454.71 o 
   7   7   0       38.93      388.48    297.30 o 
   9   7   0      914.86     1242.53    406.08 o 
  11   7   0      629.33      201.42    229.90 o 
  13   7   0      459.98      289.81    251.53 o 
  15   7   0       45.92      119.21    231.36 o 
  17   7   0      418.58      357.48    453.17 o 
  19   7   0      302.33      317.86    230.63 o 
   0   8   0     3225.03     2832.51    521.64 o 
   2   8   0      719.36     1029.33    232.10 o 
   4   8   0        5.86     -111.67    120.55 o 
   6   8   0       43.81      166.12    240.51 o 
   8   8   0      838.77     1315.01    446.88 o 
  10   8   0      890.24     1008.55    458.30 o 
  12   8   0       38.28      728.34    364.92 o 
  14   8   0      315.28      242.23    283.21 o 
  16   8   0       70.36      248.84    263.41 o 
   1   9   0      641.35     1010.93    266.48 o 
   3   9   0     5107.64     5125.83    521.76 o 
   5   9   0      733.32      904.56    340.75 o 
   7   9   0      837.51     1370.50    492.44 o 
   9   9   0      403.27      770.52    384.01 o 
  11   9   0     1793.26     1345.48    490.36 o 
  13   9   0     1006.41      627.03    408.76 o 
 -25   1   1      317.52      825.42    475.33 o 
 -23   1   1      235.17      369.58    204.47 o 
 -21   1   1     1158.59     1442.51    328.79 o 
 -19   1   1    10245.25    10461.52    761.40 o 
 -17   1   1       14.29        6.22    114.73 o 
 -15   1   1      292.44      258.17    107.19 o 
 -13   1   1    13856.97    14204.71    598.91 o 
 -11   1   1    15428.83    14828.49    817.94 o 
  -9   1   1     3800.56     3719.54    225.79 o 
  -7   1   1     1474.88     1516.56    109.79 o 
  -5   1   1     2294.74     2098.34    112.26 o 
  -3   1   1    30675.72    31455.95    425.02 o 
   1   1   1    11824.85    11290.77    392.23 o 
   3   1   1      100.76      156.75     90.47 o 
   5   1   1     3941.03     4273.32    213.66 o 
   7   1   1     8011.00     8111.01    332.54 o 
   9   1   1     1157.17      933.38    187.19 o 
  11   1   1     1399.62     1480.15    222.49 o 
  13   1   1     2704.66     2555.88    339.58 o 
  15   1   1     1806.96     1587.20    294.68 o 
  17   1   1      714.92     1153.85    276.08 o 
  19   1   1     1087.90     1131.92    219.66 o 
  21   1   1     2106.54     1703.34    426.75 o 
  23   1   1      156.12      366.99    298.95 o 
 -24   2   1     1347.82     1765.36    601.54 o 
 -22   2   1     1031.44      832.06    214.57 o 
 -20   2   1        6.39      -31.47    123.28 o 
 -18   2   1      251.93      354.47    145.42 o 
 -16   2   1      251.18      281.03    112.86 o 
 -14   2   1     3524.01     3712.81    372.22 o 
 -12   2   1     8856.45     9357.59    519.78 o 
 -10   2   1     7094.79     8038.22    425.19 o 
  -8   2   1     3175.95     2518.56    212.89 o 
  -6   2   1    14671.87    14045.72    290.85 o 
  -4   2   1     1580.18     1702.87    178.31 o 
  -2   2   1     1082.96     1823.60    159.50 o 
   0   2   1    60388.88    58678.70   1273.83 o 
   2   2   1    53598.11    53120.01    949.14 o 
   4   2   1    14741.61    15847.60    592.25 o 
   6   2   1     6070.39     5586.93    206.62 o 
   8   2   1    64287.48    63548.96   2326.22 o 
  10   2   1    20698.36    19731.27    704.04 o 
  12   2   1     2554.05     2570.01    290.55 o 
  14   2   1      999.70     1236.55    247.73 o 
  16   2   1     4612.66     5862.16    816.57 o 
  18   2   1     7694.00     9221.58    717.11 o 
  20   2   1      502.15      377.50    196.62 o 
  22   2   1      743.87      712.35    304.21 o 
  24   2   1      591.50     1404.32    396.95 o 
 -25   3   1       22.08      587.05    655.42 o 
 -23   3   1      319.78      280.93    194.05 o 
 -21   3   1     4888.33     4473.14    636.68 o 
 -19   3   1     2015.58     2360.82    400.58 o 
 -17   3   1     1188.63     1377.18    308.04 o 
 -15   3   1     2084.91     2267.04    586.29 o 
 -13   3   1     9581.95     9845.11    518.67 o 
 -11   3   1    10089.04    10109.64    739.69 o 
  -9   3   1     2730.51     2503.37    157.41 o 
  -7   3   1     2583.45     2783.36    266.29 o 
  -5   3   1     6373.00     6556.91    258.52 o 
  -3   3   1    21684.26    20388.59    573.45 o 
  -1   3   1    16424.45    16918.26    664.91 o 
   1   3   1       16.97       36.56    104.74 o 
   3   3   1     2689.45     1982.41    343.86 o 
   5   3   1     3614.74     3000.91    424.14 o 
   7   3   1    13377.61    13782.56    884.89 o 
   9   3   1      109.51       52.75     60.58 o 
  11   3   1     6104.29     5850.26    341.32 o 
  13   3   1    14068.01    14498.75    623.32 o 
  15   3   1      233.42      290.02    193.55 o 
  17   3   1      486.18      320.79    173.88 o 
  19   3   1     4616.51     5823.87   1005.88 o 
  21   3   1     2431.48     2579.73    523.85 o 
  23   3   1     1013.85      291.38    214.28 o 
 -24   4   1     1342.18     1393.36    432.14 o 
 -22   4   1     1296.25     1295.74    411.97 o 
 -20   4   1      233.42      668.97    511.08 o 
 -18   4   1     1192.80     1315.99    316.89 o 
 -16   4   1     3818.56     4483.36    568.58 o 
 -14   4   1     1971.28     1864.63    238.31 o 
 -12   4   1      375.21      306.78    209.58 o 
 -10   4   1     2883.99     2735.90    211.70 o 
  -8   4   1     6839.48     6899.51    326.09 o 
  -6   4   1     6466.56     6343.19    284.78 o 
  -4   4   1       12.84     -124.08     90.62 o 
  -2   4   1       87.17      132.12    122.57 o 
   0   4   1    13807.80    13331.88    809.88 o 
   2   4   1      804.21      872.48    254.22 o 
   4   4   1     3055.05     2856.44    126.73 o 
   6   4   1     9050.93     8876.57    800.87 o 
   8   4   1     1437.51     1545.23    394.70 o 
  10   4   1     2678.41     3115.60    561.34 o 
  12   4   1       15.40     -230.56    267.38 o 
  14   4   1     1297.60     1376.02    498.09 o 
  16   4   1     1850.60     1426.24    515.58 o 
  18   4   1     1766.22     2051.76    715.72 o 
  20   4   1      191.16      236.80    405.91 o 
  22   4   1      436.58      645.93    269.39 o 
 -23   5   1        2.01       41.42    230.19 o 
 -21   5   1      235.05      711.64    282.37 o 
 -19   5   1        4.95      -23.98    253.40 o 
 -17   5   1       43.65     -319.26    212.67 o 
 -15   5   1       34.60      301.92    207.03 o 
 -13   5   1      228.42      351.31    220.70 o 
 -11   5   1     1083.24      551.82    266.81 o 
  -9   5   1        0.79       -2.47    181.01 o 
  -7   5   1      198.40      259.12     87.97 o 
  -5   5   1     1816.04     2437.05    392.13 o 
  -3   5   1       56.31       23.89     92.56 o 
  -1   5   1      977.47     1099.06    220.87 o 
   1   5   1       40.42       25.57    130.91 o 
   3   5   1     1021.41     1435.64    303.88 o 
   5   5   1       28.39        2.99     20.42 o 
   7   5   1      107.11      220.53    143.25 o 
   9   5   1       29.31      389.93    209.13 o 
  11   5   1      222.39      164.42    147.38 o 
  13   5   1       39.19     -126.06    307.50 o 
  15   5   1       83.93     -154.84    270.95 o 
  17   5   1      107.18      521.20    421.96 o 
  19   5   1      129.69     1905.49    652.00 o 
  21   5   1       56.98       89.84    228.75 o 
 -20   6   1        2.12     -217.12    266.20 o 
 -18   6   1      345.58      756.22    324.51 o 
 -16   6   1       39.17     -115.77    248.83 o 
 -14   6   1      516.71       -4.65    201.13 o 
 -12   6   1      110.64      270.84    234.94 o 
 -10   6   1      741.59     1327.68    374.17 o 
  -8   6   1     1424.11     1449.98    179.02 o 
  -6   6   1      415.15      410.53    116.41 o 
  -4   6   1     1515.13     1960.43    370.16 o 
  -2   6   1     7406.44     8086.98    709.80 o 
   0   6   1    10176.47    11307.21    810.90 o 
   2   6   1     6935.01     7736.15    788.65 o 
   4   6   1      288.27      433.57    247.03 o 
   6   6   1     1201.88      915.73    315.70 o 
   8   6   1     9111.07     9354.56    993.31 o 
  10   6   1    10771.22    10181.89   1105.23 o 
  12   6   1      146.35     -254.59    316.84 o 
  14   6   1       70.06       47.08    374.45 o 
  16   6   1     1587.83     2096.91    639.73 o 
  18   6   1      377.21      535.33    277.35 o 
  20   6   1      140.49      183.29    458.10 o 
 -19   7   1      697.84      649.96    282.31 o 
 -17   7   1      649.94      257.79    210.03 o 
 -15   7   1      800.84      717.60    416.54 o 
 -13   7   1     2013.94     1612.08    527.14 o 
 -11   7   1     3904.91     4403.00    728.09 o 
  -9   7   1      108.21      -25.00    242.76 o 
  -7   7   1     4144.37     4607.59    702.11 o 
  -5   7   1      546.99      656.17    211.79 o 
  -3   7   1     2093.10     2780.75    340.47 o 
  -1   7   1      613.34      674.88    144.33 o 
   1   7   1       21.42      -53.45    108.35 o 
   3   7   1      421.21      140.38    160.60 o 
   5   7   1     3108.81     2129.26    455.48 o 
   7   7   1     1810.63     1734.43    479.75 o 
   9   7   1       39.29      -76.12    252.06 o 
  11   7   1      895.52      934.31    340.04 o 
  13   7   1      170.06      968.72    498.60 o 
  15   7   1     3410.35     4137.56    848.04 o 
  17   7   1      207.21     1051.54    556.06 o 
 -16   8   1     2631.52     3478.05    582.14 o 
 -14   8   1      750.97      249.99    331.59 o 
 -12   8   1       37.29     -238.15    303.89 o 
 -10   8   1     2067.63     3052.68    665.38 o 
  -8   8   1     2999.06     2504.59    563.08 o 
  -6   8   1     2789.93     2951.58    546.91 o 
  -4   8   1      632.92      435.40    351.94 o 
  -2   8   1     5410.67     6259.07    547.21 o 
   0   8   1     5040.88     5319.84    501.47 o 
   2   8   1     2504.99     2608.54    263.40 o 
   4   8   1       96.44      178.26    280.11 o 
   6   8   1       14.18      -25.31    200.85 o 
   8   8   1     3004.32     3560.04    717.09 o 
  10   8   1     2861.77     3885.46    762.28 o 
  12   8   1      597.35      914.75    394.19 o 
  14   8   1      219.05      574.93    427.64 o 
 -13   9   1      300.43      415.49    234.19 o 
 -11   9   1     1719.44     2202.20    602.13 o 
  -9   9   1      500.22      906.49    306.12 o 
  -7   9   1        8.25       12.04    266.28 o 
  -5   9   1     4379.00     4669.69    509.24 o 
  -3   9   1     1744.02     2161.99    357.15 o 
  -1   9   1     1067.08     1253.86    347.95 o 
   1   9   1      201.97       16.52    314.22 o 
   3   9   1     6445.57     5680.10    823.64 o 
   5   9   1     5792.49     5773.32    887.70 o 
   7   9   1     1191.09      746.41    405.90 o 
   9   9   1      127.54      -60.40    238.29 o 
  11   9   1     1773.07     1855.54    558.03 o 
  -8  10   1       75.92      315.37    302.11 o 
  -6  10   1      391.32      780.02    413.41 o 
 -26   0   2      139.87     -313.60    363.93 o 
 -24   0   2     2150.66     3103.02    635.55 o 
 -22   0   2     6498.37     7292.08    972.59 o 
 -20   0   2       43.06      179.45    203.43 o 
 -18   0   2      515.53      311.42    166.56 o 
 -16   0   2     3262.69     2217.00    436.81 o 
 -14   0   2       64.99      -25.85    112.48 o 
 -12   0   2    12167.23    12114.45    862.95 o 
 -10   0   2      459.52      497.17    114.35 o 
  -8   0   2    11820.88    12811.66    456.11 o 
  -6   0   2    32208.56    32256.52   2172.26 o 
  -4   0   2    49719.07    48231.37   1348.97 o 
   0   0   2    37084.44    36672.00   1367.87 o 
   2   0   2    40029.90    39103.58    822.13 o 
   4   0   2   117045.88   121588.63   3802.53 o 
   6   0   2      525.10      562.21    321.33 o 
   8   0   2   111074.22   113441.61   2843.29 o 
  10   0   2    99078.05    98148.66   2970.19 o 
  12   0   2    18762.47    22628.40   1573.88 o 
  14   0   2     2101.93     1774.01    481.10 o 
  16   0   2    21576.65    21060.18   1717.71 o 
  18   0   2    16503.11    16167.54   1928.01 o 
  20   0   2     2657.41     2352.56    593.07 o 
  22   0   2      845.18      881.56    440.64 o 
 -27   1   2      247.02      323.49    369.83 o 
 -25   1   2      218.14      432.98    256.74 o 
 -23   1   2      163.74      240.07    192.32 o 
 -21   1   2     1590.63     1691.40    331.09 o 
 -19   1   2       48.19       22.84    181.61 o 
 -17   1   2     1411.59     1674.53    240.90 o 
 -15   1   2       37.85       26.32     88.22 o 
 -13   1   2     4205.82     3553.85    294.62 o 
 -11   1   2    12902.05    12719.60    548.19 o 
  -9   1   2       47.22       62.40     78.52 o 
  -7   1   2     8492.84     8524.80    244.95 o 
  -5   1   2     5692.60     6334.42    167.92 o 
  -3   1   2    44842.50    42233.16    393.08 o 
  -1   1   2    21944.46    22012.99    384.64 o 
   1   1   2    21689.57    21371.86    271.99 o 
   3   1   2    13109.42    12948.78    414.15 o 
   5   1   2    23525.16    22380.43    630.34 o 
   7   1   2    30912.97    31476.34    796.90 o 
   9   1   2     3934.40     3957.77    403.76 o 
  11   1   2       44.92      -64.96    202.53 o 
  13   1   2    11318.83    10704.48    780.34 o 
  15   1   2    11372.17    11841.91    796.18 o 
  17   1   2     1821.51     1505.43    300.60 o 
  19   1   2     2598.57     2536.96    356.47 o 
  21   1   2     2967.45     3500.70    435.66 o 
  23   1   2     1174.62     1563.86    569.89 o 
 -26   2   2       41.77      521.43    473.42 o 
 -24   2   2       46.46      121.35    350.20 o 
 -22   2   2      215.97      -47.51    137.21 o 
 -20   2   2      197.36      389.03    151.37 o 
 -18   2   2      502.05      402.21    144.94 o 
 -16   2   2     1514.81     1655.08    229.00 o 
 -14   2   2     1729.15     2189.40    244.00 o 
 -12   2   2      477.36      429.40    102.83 o 
 -10   2   2      422.71      467.37     88.30 o 
  -8   2   2      528.05      567.99     70.46 o 
  -6   2   2      339.80      472.66     79.89 o 
  -4   2   2    10882.54    11095.91    259.99 o 
  -2   2   2      655.89      664.39     81.26 o 
   0   2   2     7940.37     8056.14    281.76 o 
   2   2   2      797.63     1099.97    116.95 o 
   4   2   2     2341.43     2317.52    287.16 o 
   6   2   2        1.53       -5.71    106.41 o 
   8   2   2     1144.64      663.21    229.89 o 
  10   2   2     2907.26     3150.20    300.68 o 
  12   2   2      462.81      592.38    288.23 o 
  14   2   2       18.92      -32.35    155.46 o 
  16   2   2      919.63     1079.15    393.64 o 
  18   2   2     1704.24     2603.60    860.85 o 
  20   2   2      472.33      101.28    261.38 o 
  22   2   2       40.70      366.61    284.46 o 
 -25   3   2        2.90       22.82    318.50 o 
 -23   3   2      201.35      394.88    292.98 o 
 -21   3   2        9.88      175.29    264.09 o 
 -19   3   2      304.30      221.80    158.12 o 
 -17   3   2        3.90       -2.36    131.59 o 
 -15   3   2      130.71      110.34    139.75 o 
 -13   3   2      311.57      204.98     87.49 o 
 -11   3   2     7292.03     7588.84    326.20 o 
  -9   3   2       73.78      130.71     57.89 o 
  -7   3   2    13266.08    13274.78    404.68 o 
  -5   3   2       55.42      258.41    104.40 o 
  -3   3   2     2475.69     2848.78    270.59 o 
  -1   3   2     8596.42     8208.89    419.19 o 
   1   3   2    19871.02    20676.38    494.19 o 
   3   3   2    11823.06    13137.28    634.74 o 
   5   3   2       96.22      149.45    103.21 o 
   7   3   2     6139.91     6095.48    759.21 o 
   9   3   2     2163.20     1756.63    227.12 o 
  11   3   2      142.67       25.18     68.13 o 
  13   3   2      679.53      716.76    166.24 o 
  15   3   2     2102.84     1757.43    253.55 o 
  17   3   2       33.35      -97.27    321.88 o 
  19   3   2       77.50      552.49    416.32 o 
  21   3   2     1133.87     1837.11    501.73 o 
 -24   4   2     2140.45     2648.58    533.95 o 
 -22   4   2      950.78      924.99    346.28 o 
 -20   4   2        3.22      270.46    231.19 o 
 -18   4   2      393.78      480.24    289.87 o 
 -16   4   2     1805.39     2167.30    484.11 o 
 -14   4   2     4689.12     4731.55    331.22 o 
 -12   4   2     3386.81     3269.99    304.58 o 
 -10   4   2       35.69      195.70     86.32 o 
  -8   4   2      171.90      119.68     57.69 o 
  -6   4   2     9049.35     8639.87    346.27 o 
  -4   4   2     7212.71     6323.84    487.05 o 
  -2   4   2     3779.66     4506.64    377.03 o 
   0   4   2     7218.30     7285.03    475.48 o 
   2   4   2    11124.56    11131.31    399.24 o 
   4   4   2     3327.67     3132.25    481.51 o 
   6   4   2      586.71      800.37    170.83 o 
   8   4   2     9964.40    10752.50   1001.58 o 
  10   4   2    16678.39    16435.48   1319.80 o 
  12   4   2     2016.34     1275.76    428.17 o 
  14   4   2       17.51     -352.53    356.59 o 
  16   4   2     6491.22     6665.65   1053.01 o 
  18   4   2     5646.58     5096.34   1011.70 o 
  20   4   2      435.41      813.30    547.00 o 
 -23   5   2       72.83        8.23    754.74 o 
 -21   5   2     2638.12     2456.76    486.92 o 
 -19   5   2     5738.04     6194.72    961.29 o 
 -17   5   2     1054.93     1583.76    379.83 o 
 -15   5   2       24.10       34.82    298.13 o 
 -13   5   2    14438.45    14949.87    581.45 o 
 -11   5   2    17014.08    17397.76    611.55 o 
  -9   5   2    11322.33    12185.24    668.64 o 
  -7   5   2       46.59       58.75     71.00 o 
  -5   5   2    12098.78    11753.92    769.50 o 
  -3   5   2    35993.46    37833.49   1305.97 o 
  -1   5   2    10040.46    10623.64    521.47 o 
   1   5   2        0.78      -50.99     87.04 o 
   3   5   2     4704.07     4424.25    266.53 o 
   5   5   2     6582.72     7204.06    780.01 o 
   7   5   2    10792.25    10859.59   1026.16 o 
   9   5   2      180.49      478.78    338.90 o 
  11   5   2     3534.47     3149.13    630.21 o 
  13   5   2     3815.36     4962.90    846.95 o 
  15   5   2     1962.16     1594.03    557.36 o 
  17   5   2        2.08       48.92    211.84 o 
  19   5   2     1828.00     1564.33    609.36 o 
 -22   6   2      264.69      714.09    281.15 o 
 -20   6   2        1.54     -235.25    235.97 o 
 -18   6   2      771.34     1100.10    335.86 o 
 -16   6   2      931.79     1583.98    391.79 o 
 -14   6   2     5468.24     5598.36    860.74 o 
 -12   6   2      965.34     1206.89    407.36 o 
 -10   6   2     1651.47     1393.43    371.25 o 
  -8   6   2     4126.53     4584.74    355.91 o 
  -6   6   2     4841.55     5297.90    390.29 o 
  -4   6   2     5964.90     5550.07    573.13 o 
  -2   6   2       30.53       39.98     69.93 o 
   0   6   2     3368.64     3664.14    272.34 o 
   2   6   2     9273.81     9771.43    508.79 o 
   4   6   2     4588.70     4219.29    253.53 o 
   6   6   2       24.78      -40.11    202.87 o 
   8   6   2     4784.46     4336.47    707.89 o 
  10   6   2     1652.77     1357.05    515.25 o 
  12   6   2     2399.98     2959.97    687.68 o 
  14   6   2       31.70     -193.05    190.07 o 
  16   6   2     2376.88     2234.07    631.11 o 
  18   6   2     2384.12     2108.07    700.71 o 
 -19   7   2        5.48     -115.18    230.28 o 
 -17   7   2        5.00     -338.65    224.45 o 
 -15   7   2      415.59      389.64    225.12 o 
 -13   7   2      969.46      961.51    296.09 o 
 -11   7   2       26.49       24.42    202.86 o 
  -9   7   2       55.89      111.69    276.48 o 
  -7   7   2     3108.54     3344.97    559.51 o 
  -5   7   2       35.39      -46.81     95.21 o 
  -3   7   2      342.68      554.66    190.65 o 
  -1   7   2      785.52      969.56    159.76 o 
   1   7   2      757.71      711.58    139.37 o 
   3   7   2      406.89      254.36    112.41 o 
   5   7   2      382.44      440.37    285.34 o 
   7   7   2     1987.59     1867.36    513.51 o 
   9   7   2     1108.32     1304.01    449.12 o 
  11   7   2      196.99      -57.09    210.53 o 
  13   7   2     2644.65     2334.25    668.52 o 
  15   7   2     1187.28     1532.38    583.50 o 
  17   7   2        2.72      255.03    292.24 o 
 -18   8   2        2.78       73.45    262.05 o 
 -16   8   2       92.81      284.87    220.23 o 
 -14   8   2     1254.05     1122.70    341.56 o 
 -12   8   2      209.88      550.28    248.57 o 
 -10   8   2        2.79     -249.76    231.14 o 
  -8   8   2        9.61      327.46    164.60 o 
  -6   8   2       88.41       73.01    150.66 o 
  -4   8   2      842.28      725.32    155.32 o 
  -2   8   2      385.40      414.29    149.50 o 
   0   8   2     2013.45     2019.73    235.94 o 
   2   8   2       11.17     -200.64    113.55 o 
   4   8   2      959.33      382.68    203.41 o 
   6   8   2      378.60      388.30    281.08 o 
   8   8   2     1585.10     1073.60    367.49 o 
  10   8   2      829.01      329.86    255.61 o 
  12   8   2      354.15      252.63    273.56 o 
  14   8   2        1.75      282.99    407.75 o 
 -13   9   2     1314.18     1460.79    630.85 o 
 -11   9   2     2072.78     2170.21    663.84 o 
  -9   9   2      167.40      765.25    378.95 o 
  -7   9   2       22.13      196.21    289.17 o 
  -5   9   2     2082.89     1960.11    349.61 o 
  -3   9   2     2716.43     2933.98    419.94 o 
  -1   9   2     1192.37      473.56    170.23 o 
   1   9   2      480.44      185.95    231.92 o 
   3   9   2       13.14       35.57    227.98 o 
   5   9   2     2572.72     2244.07    542.68 o 
   7   9   2     1409.91     2045.66    574.22 o 
   9   9   2      196.59       51.92    275.99 o 
  11   9   2      454.56      457.57    408.29 o 
  -8  10   2     1679.44     1984.21    629.59 o 
  -2  10   2        7.37     -209.64    308.38 o 
   0  10   2     2135.97     1864.47    511.08 o 
   2  10   2     3707.06     4729.55    822.98 o 
   4  10   2      601.77     1222.59    396.63 o 
 -27   1   3      597.18      242.82    206.27 o 
 -25   1   3      720.16     1036.98    316.90 o 
 -23   1   3      106.03      140.95    152.21 o 
 -21   1   3     5858.07     6701.54   1463.30 o 
 -19   1   3      897.38      962.15    223.26 o 
 -17   1   3      516.12      592.66    167.41 o 
 -15   1   3      125.67      147.62    117.68 o 
 -13   1   3    12023.34    12841.33    576.58 o 
 -11   1   3    12661.75    12588.21    467.42 o 
  -9   1   3     6076.69     6153.56    241.48 o 
  -7   1   3     8158.73     8619.74    249.47 o 
  -5   1   3    21715.71    21553.90    345.10 o 
  -3   1   3   115992.59   116958.77    864.67 o 
  -1   1   3     5884.32     6117.98    132.97 o 
   1   1   3      105.41       71.75     38.95 o 
   3   1   3     7827.73     8193.04    289.05 o 
   5   1   3    12670.52    12293.29    466.97 o 
   7   1   3     3016.10     3246.86    336.89 o 
   9   1   3     1178.07     1265.64    249.87 o 
  11   1   3      614.27      410.52    287.04 o 
  13   1   3      636.83      540.58    398.36 o 
  15   1   3       63.28      -41.19    202.53 o 
  17   1   3        1.19      148.95    166.68 o 
  19   1   3      133.25      596.08    244.21 o 
  21   1   3       68.95      -62.76    275.75 o 
 -26   2   3      710.28     1092.11    482.87 o 
 -24   2   3     3090.49     3599.16    940.89 o 
 -22   2   3     5132.79     5470.95    577.88 o 
 -20   2   3       53.58       45.82    175.36 o 
 -18   2   3       28.26      -62.09    103.69 o 
 -16   2   3    15911.79    15812.29    675.09 o 
 -14   2   3    20652.08    21796.71    610.32 o 
 -12   2   3     1916.39     1979.22    175.04 o 
 -10   2   3     3288.78     3234.81    180.62 o 
  -8   2   3     2129.40     1986.22    132.55 o 
  -6   2   3      994.68      855.41     79.51 o 
  -4   2   3    43540.50    44493.54    445.04 o 
  -2   2   3     1335.88     1317.26    127.20 o 
   0   2   3     1052.60     1027.79     71.63 o 
   2   2   3     5078.72     4741.38    180.51 o 
   4   2   3     4291.57     4281.36    206.81 o 
   6   2   3      780.46      803.84    228.36 o 
   8   2   3     3572.98     3584.85    564.72 o 
  10   2   3     8954.57     8835.03    962.75 o 
  12   2   3     2724.13     1941.56    493.24 o 
  14   2   3      490.01      492.52    167.31 o 
  16   2   3     4173.79     5047.61    535.98 o 
  18   2   3     5032.19     6320.61   1090.11 o 
  20   2   3      875.35     2179.90    778.63 o 
  22   2   3       87.25       72.14    218.07 o 
 -25   3   3     3404.73     3275.18    782.05 o 
 -23   3   3       68.47      -65.26    448.35 o 
 -21   3   3     3585.56     3833.92    393.08 o 
 -19   3   3     8890.00     9279.73    572.09 o 
 -17   3   3     7639.92     7815.08    489.90 o 
 -15   3   3      167.16      114.59     94.39 o 
 -13   3   3    13076.45    13715.25    519.81 o 
 -11   3   3    38521.92    38971.77    711.33 o 
  -9   3   3    23032.15    23902.37    497.24 o 
  -7   3   3     3252.83     3456.19    193.09 o 
  -5   3   3    45132.48    46143.62    611.30 o 
  -3   3   3    50896.84    50968.49    983.27 o 
  -1   3   3    11611.47    11939.41    452.91 o 
   1   3   3      860.07      830.49    258.74 o 
   3   3   3     5437.33     6434.85    750.21 o 
   5   3   3    15059.59    14190.90    646.86 o 
   7   3   3     9171.77     9524.64    914.45 o 
   9   3   3       29.51       39.25     64.64 o 
  11   3   3     2315.24     1696.54    215.66 o 
  13   3   3       98.50      168.48    162.16 o 
  15   3   3     3322.90     3109.20    726.85 o 
  17   3   3      262.59      224.21    386.59 o 
  19   3   3      116.40      760.72    436.80 o 
  21   3   3      607.82     1086.45    545.06 o 
 -24   4   3     1770.08     1947.39    485.79 o 
 -22   4   3     3475.52     3637.10    574.23 o 
 -20   4   3      192.69      652.00    261.83 o 
 -18   4   3      915.18      821.93    186.35 o 
 -16   4   3    13172.37    14234.04    620.45 o 
 -14   4   3     9823.62     9981.12    395.88 o 
 -12   4   3      426.76      346.17     66.19 o 
 -10   4   3    11264.95    10470.47    445.15 o 
  -8   4   3    22012.74    22647.61    540.00 o 
  -6   4   3    16169.18    15759.97    416.72 o 
  -4   4   3      140.45       42.40     56.64 o 
  -2   4   3    13829.43    15198.46    473.92 o 
   0   4   3    16972.74    17159.03    578.47 o 
   2   4   3     3247.35     3007.08    508.20 o 
   4   4   3     2192.81     2160.94    444.46 o 
   6   4   3      662.69      743.62    192.53 o 
   8   4   3     2839.32     2748.54    541.49 o 
  10   4   3      512.52      237.52    192.72 o 
  12   4   3       21.37       15.11    230.65 o 
  14   4   3      778.07     1246.32    470.48 o 
  16   4   3      308.11      -72.79    345.03 o 
  18   4   3        9.75      340.66    395.56 o 
  20   4   3        3.90      618.32    439.25 o 
 -23   5   3       47.45      102.82    214.02 o 
 -21   5   3      445.83      413.75    225.25 o 
 -19   5   3       66.50       69.67    147.11 o 
 -17   5   3       55.57      137.47    338.01 o 
 -15   5   3        0.23     -206.38    210.91 o 
 -13   5   3        0.02        0.35     72.48 o 
 -11   5   3       20.33       81.19     70.57 o 
  -9   5   3      374.01      330.18     90.13 o 
  -7   5   3       70.80       41.95     49.85 o 
  -5   5   3     2754.91     2764.16    308.60 o 
  -3   5   3      275.95      390.84    114.18 o 
  -1   5   3     3719.41     4655.27    271.29 o 
   1   5   3     4790.43     5139.47    330.74 o 
   3   5   3       94.72      220.95    228.61 o 
   5   5   3      307.40        7.35    158.32 o 
   7   5   3      473.68      580.35    340.10 o 
   9   5   3      511.54      137.95    260.50 o 
  11   5   3      471.34     -154.28    275.61 o 
  13   5   3       64.03     -220.62    319.98 o 
  15   5   3       44.79      607.58    397.71 o 
  17   5   3       85.40     -420.16    364.19 o 
  19   5   3        0.16     -306.04    353.51 o 
 -22   6   3     2042.09     1159.29    334.08 o 
 -20   6   3      283.07     1181.55    362.21 o 
 -18   6   3     1294.97      669.80    246.42 o 
 -16   6   3     2921.91     3849.86    543.39 o 
 -14   6   3     5084.31     5435.64    587.33 o 
 -12   6   3      160.14      342.45    180.37 o 
 -10   6   3     3114.21     3156.97    277.86 o 
  -8   6   3     2703.44     2711.54    311.22 o 
  -6   6   3     2616.54     2424.85    275.00 o 
  -4   6   3     1203.48     1272.01    195.99 o 
  -2   6   3     2905.56     2918.09    242.97 o 
   0   6   3     1989.54     1983.81    186.17 o 
   2   6   3      293.25      462.60    109.41 o 
   4   6   3      111.13      183.91    257.52 o 
   6   6   3      783.77     1204.50    407.54 o 
   8   6   3     6547.85     6475.32    887.50 o 
  10   6   3       54.57     -171.66    247.33 o 
  12   6   3      155.61      199.12    272.28 o 
  14   6   3        1.49      176.09    243.17 o 
  16   6   3      690.39      930.96    483.92 o 
 -21   7   3      657.31     1005.52    340.23 o 
 -19   7   3     3238.92     3322.46    882.66 o 
 -17   7   3     1620.43     1406.71    305.49 o 
 -15   7   3      269.58      488.96    236.73 o 
 -13   7   3     8958.75     9951.43    805.40 o 
 -11   7   3     9586.67     8953.76    714.17 o 
  -9   7   3       51.79       18.91    134.99 o 
  -7   7   3        6.04       47.47    201.30 o 
  -5   7   3    12033.73    12179.62    675.88 o 
  -3   7   3     9210.91     8999.96    475.49 o 
  -1   7   3     2717.06     2839.28    261.94 o 
   1   7   3     2543.86     2397.80    225.92 o 
   3   7   3     4512.77     4996.02    762.99 o 
   5   7   3     3643.06     4020.77    720.33 o 
   7   7   3     1132.08     1430.98    512.06 o 
   9   7   3      186.35      235.94    215.47 o 
  11   7   3       16.39      256.21    194.52 o 
  13   7   3     1204.19     2016.67    693.35 o 
  15   7   3      716.67       61.84    253.98 o 
 -18   8   3      728.43      931.40    344.60 o 
 -16   8   3      401.89      446.38    261.97 o 
 -14   8   3     3342.07     4100.08    549.43 o 
 -12   8   3     1117.61     1356.99    335.59 o 
 -10   8   3      204.87      201.83    156.39 o 
  -8   8   3     5420.09     5887.07    693.05 o 
  -6   8   3    10310.44     9595.11    816.41 o 
  -4   8   3      271.33      245.57    104.89 o 
  -2   8   3     2043.21     2125.54    254.25 o 
   0   8   3     5564.79     5915.19    860.08 o 
   2   8   3     4372.05     4022.82    679.72 o 
   4   8   3     1453.40      984.20    391.30 o 
   6   8   3      714.34     1205.11    453.62 o 
   8   8   3     4961.75     4430.24    810.05 o 
  10   8   3     2321.44     3087.61    743.80 o 
  12   8   3       47.18      -58.31    323.67 o 
 -15   9   3        0.16     -601.01    442.23 o 
 -13   9   3      231.00     1018.93    505.88 o 
 -11   9   3      876.45     1098.70    519.81 o 
  -9   9   3      364.16      146.69    231.99 o 
  -7   9   3       11.50      282.59    249.09 o 
  -5   9   3       96.48      -86.82    129.56 o 
  -3   9   3      264.57       48.48    192.57 o 
  -1   9   3     2013.09     2078.09    547.37 o 
   1   9   3       18.61      445.21    323.42 o 
   3   9   3     1555.40     1795.55    555.72 o 
   5   9   3      602.46      539.67    335.58 o 
   7   9   3      435.58      106.10    294.40 o 
   9   9   3       49.95        2.15    303.28 o 
  -8  10   3       59.61      690.62    451.88 o 
  -6  10   3       55.26      -78.17    176.68 o 
  -4  10   3      253.86      316.00    165.98 o 
  -2  10   3        5.29     -158.58    183.06 o 
   0  10   3       47.95     -977.17    488.59 o 
   2  10   3      152.78     -238.65    218.17 o 
   4  10   3       41.63      380.61    310.22 o 
 -28   0   4     1833.22     1584.07    593.92 o 
 -26   0   4       97.47      301.04    241.15 o 
 -24   0   4     5840.66     5752.81    888.05 o 
 -22   0   4    14645.35    13971.50   1294.09 o 
 -20   0   4       21.55     -114.44    224.74 o 
 -18   0   4      519.72      332.85    264.82 o 
 -16   0   4    14621.55    13119.59   1044.11 o 
 -14   0   4    32542.89    30789.30   1473.89 o 
 -12   0   4    28204.26    25937.30   1241.83 o 
 -10   0   4     1767.46     2067.68    240.07 o 
  -8   0   4    18661.29    18680.99   1342.06 o 
  -6   0   4    36812.01    36334.33   1375.23 o 
  -4   0   4      523.30      586.23    111.36 o 
  -2   0   4     1857.17     1850.07    190.90 o 
   0   0   4      197.68       70.49     88.66 o 
   2   0   4     2148.10     1999.89    214.62 o 
   4   0   4    23502.86    23579.88    791.41 o 
   6   0   4    10507.69    11857.23    907.74 o 
   8   0   4     1823.44     2046.76    436.34 o 
  10   0   4     5006.53     4854.76    718.05 o 
  12   0   4     2484.76     2789.74    584.87 o 
  14   0   4      446.64     1197.64    481.15 o 
  16   0   4      516.71      -18.31    266.23 o 
  18   0   4     5212.50     4287.80    907.72 o 
  20   0   4     1711.11     2096.17    438.15 o 
 -27   1   4     1566.97     1894.26    415.33 o 
 -25   1   4     2547.10     2195.61    406.91 o 
 -23   1   4     1014.79     1526.29    335.17 o 
 -21   1   4       11.82     -213.29    176.86 o 
 -19   1   4     4569.52     4428.63    482.63 o 
 -17   1   4    12491.46    11479.17    706.62 o 
 -15   1   4     2806.54     2550.98    323.25 o 
 -13   1   4     4914.57     5272.58    418.14 o 
 -11   1   4       77.13      105.66     70.84 o 
  -9   1   4     8581.29     8178.22    276.27 o 
  -7   1   4      213.23      218.94     74.54 o 
  -5   1   4      678.54     1034.79    104.57 o 
  -3   1   4    97487.45   100801.23   1410.12 o 
  -1   1   4      922.90      849.53     66.82 o 
   1   1   4     1315.62     1465.55    102.38 o 
   3   1   4     8024.79     8535.87    315.05 o 
   5   1   4    22497.58    22713.87    669.88 o 
   7   1   4    10193.38    10603.52    648.46 o 
   9   1   4     5123.98     5438.44    525.87 o 
  11   1   4     1247.66     1163.88    291.50 o 
  13   1   4     3539.91     4359.91    549.67 o 
  15   1   4     5043.57     4616.44    604.72 o 
  17   1   4     1211.29     1012.91    343.88 o 
  19   1   4       60.49        9.53    279.91 o 
  21   1   4      105.27      280.96    291.90 o 
 -28   2   4      127.68     -304.69    324.05 o 
 -26   2   4       45.72     -728.42    508.98 o 
 -24   2   4      972.20      918.46    264.28 o 
 -22   2   4       77.91     -300.31    172.07 o 
 -20   2   4     1368.14     1110.97    253.86 o 
 -18   2   4       23.57      -31.46    110.06 o 
 -16   2   4      165.79       57.88    355.18 o 
 -14   2   4       74.92      131.13     93.50 o 
 -12   2   4     3387.18     3798.05    241.26 o 
 -10   2   4     1124.03     1062.51    106.80 o 
  -8   2   4     3306.86     3685.60    229.46 o 
  -6   2   4    13731.57    14316.01    322.64 o 
  -4   2   4     7380.24     7764.91    312.22 o 
  -2   2   4     3339.67     3285.76    217.05 o 
   0   2   4      337.58      367.70     44.85 o 
   2   2   4     8842.44     8914.67    263.40 o 
   4   2   4     1194.89     1193.73    114.37 o 
   6   2   4     1244.35      968.37    198.51 o 
   8   2   4     2206.76     2380.38    328.36 o 
  10   2   4     2479.36     2399.59    354.39 o 
  12   2   4      158.15      154.28    189.87 o 
  14   2   4     1552.71     1481.13    334.73 o 
  16   2   4     1459.32     1246.12    279.95 o 
  18   2   4      491.31     1331.92    588.67 o 
  20   2   4      191.88     -135.14    372.77 o 
 -27   3   4        1.87      -81.44    377.92 o 
 -25   3   4       12.37     -440.46    289.74 o 
 -23   3   4      272.13      187.78    297.81 o 
 -21   3   4        1.21      -11.28    196.67 o 
 -19   3   4      109.81       88.01    109.93 o 
 -17   3   4        5.33      145.30    110.96 o 
 -15   3   4     1646.43     1806.16    227.52 o 
 -13   3   4     1188.64     1148.63    144.28 o 
 -11   3   4       10.77       42.65     60.94 o 
  -9   3   4     1819.02     1867.36    135.28 o 
  -7   3   4     2123.28     2235.61    154.29 o 
  -5   3   4      429.40      521.45     70.80 o 
  -3   3   4     1000.91      952.73    131.71 o 
  -1   3   4    20032.55    20449.45    478.73 o 
   1   3   4     3673.67     3739.46    151.64 o 
   3   3   4      773.21      832.94     92.43 o 
   5   3   4     4733.19     4581.91    284.81 o 
   7   3   4     2463.08     2303.99    257.41 o 
   9   3   4      748.61      576.77    124.39 o 
  11   3   4     2734.16     2610.95    283.57 o 
  13   3   4      127.37      109.27    190.57 o 
  15   3   4     1172.12     1380.38    436.62 o 
  17   3   4      606.09      523.01    293.01 o 
  19   3   4        8.62     -355.02    388.06 o 
 -26   4   4      307.55      890.21    502.41 o 
 -24   4   4     1733.57     2286.57    638.02 o 
 -22   4   4     1280.27     1488.70    383.48 o 
 -20   4   4      424.77      382.18    299.08 o 
 -18   4   4     1379.91     1337.21    212.73 o 
 -16   4   4     4996.92     4960.09    380.71 o 
 -14   4   4    16538.09    17436.23    542.59 o 
 -12   4   4     1615.66     1540.67    242.88 o 
 -10   4   4       33.20       56.16     69.46 o 
  -8   4   4     8020.88     7583.58    308.98 o 
  -6   4   4    19570.09    19734.25    438.67 o 
  -4   4   4    17822.95    18403.03    505.19 o 
  -2   4   4      693.32      736.73    113.32 o 
   0   4   4     1324.73     1119.08    101.95 o 
   2   4   4     1330.52     1104.69    103.37 o 
   4   4   4     8910.18     9561.86    534.57 o 
   6   4   4     4463.14     4438.46    411.43 o 
   8   4   4     3102.78     2669.90    568.79 o 
  10   4   4     1087.23     2045.49    524.87 o 
  12   4   4     1493.58     2109.18    584.06 o 
  14   4   4      154.53      288.82    373.38 o 
  16   4   4     1196.91     1616.51    603.42 o 
  18   4   4     1089.35      613.38    343.76 o 
 -25   5   4     2284.44     3540.06    608.59 o 
 -23   5   4      216.38      304.51    171.26 o 
 -21   5   4     1664.87     1456.73   1024.28 o 
 -19   5   4     3930.89     4436.56   1538.80 o 
 -17   5   4     6927.56     7815.50    813.06 o 
 -15   5   4      942.97     1336.41    319.74 o 
 -13   5   4     4036.69     4046.66    319.18 o 
 -11   5   4    22549.87    22870.29    724.25 o 
  -9   5   4    14602.97    14435.34    468.69 o 
  -7   5   4     3160.19     3191.04    237.46 o 
  -5   5   4    13527.64    14231.23    553.39 o 
  -3   5   4    30196.40    30063.90    645.71 o 
  -1   5   4    20817.55    20721.43    513.43 o 
   1   5   4     2204.13     2372.68    263.00 o 
   3   5   4     3688.90     4031.52    344.47 o 
   5   5   4    18501.20    19673.24    847.78 o 
   7   5   4    10906.59     9934.05   1084.94 o 
   9   5   4       40.54      215.95    288.63 o 
  11   5   4      625.56      797.41    358.70 o 
  13   5   4     1671.33      709.38    398.76 o 
  15   5   4     2723.48     4146.77    923.67 o 
  17   5   4       34.90     -242.40    387.36 o 
 -22   6   4     1601.37     1975.17    515.56 o 
 -20   6   4      702.44      953.05    295.07 o 
 -18   6   4      121.89      -97.03    178.06 o 
 -16   6   4     2785.35     2651.41    448.74 o 
 -14   6   4     7772.81     8210.48    701.41 o 
 -12   6   4     1496.23     1242.72    344.58 o 
 -10   6   4        4.03      188.64    149.36 o 
  -8   6   4     2386.08     1972.11    466.62 o 
  -6   6   4    17480.14    17869.46    788.64 o 
  -4   6   4    11944.55    12088.03    543.93 o 
  -2   6   4       39.82      -12.89     74.70 o 
   0   6   4     4854.57     4805.03    275.37 o 
   2   6   4    16294.48    16389.12   1076.54 o 
   4   6   4     3940.23     3023.01    624.26 o 
   6   6   4      125.41     -144.00    185.91 o 
   8   6   4      923.67      895.75    428.33 o 
  10   6   4     3625.05     3959.55    811.69 o 
  12   6   4     2178.69     1934.27    597.22 o 
  14   6   4       76.69     -328.53    484.35 o 
  16   6   4      758.64      805.43    502.47 o 
 -21   7   4      731.16      482.63    738.01 o 
 -19   7   4     1029.42     1172.81    380.81 o 
 -17   7   4      165.68      461.48    247.81 o 
 -15   7   4        0.90     -250.26    181.98 o 
 -13   7   4     1100.11     1153.13    468.38 o 
 -11   7   4     2002.82     2226.46    350.70 o 
  -9   7   4     2396.34     2117.93    316.14 o 
  -7   7   4      162.54      124.52    119.69 o 
  -5   7   4     1220.12     1397.36    191.32 o 
  -3   7   4       11.59       43.92     91.13 o 
  -1   7   4        7.19        3.14     68.90 o 
   1   7   4       21.03       57.89    121.58 o 
   3   7   4      203.98      284.80    232.01 o 
   5   7   4      107.33      723.33    359.14 o 
   7   7   4       63.16       60.58    242.15 o 
   9   7   4       54.77      102.90    265.75 o 
  11   7   4       18.64      232.68    203.52 o 
  13   7   4      122.93      787.71    381.18 o 
 -18   8   4      751.87      425.08    247.65 o 
 -16   8   4        3.31     -173.13    201.45 o 
 -14   8   4      478.13      407.13    223.67 o 
 -12   8   4     2051.91     1741.58    337.17 o 
 -10   8   4      657.80      399.26    191.67 o 
  -8   8   4     1271.31     1328.04    454.57 o 
  -6   8   4     4248.61     3980.78    661.92 o 
  -4   8   4     1989.32     2064.95    333.62 o 
  -2   8   4      773.62      471.30    211.70 o 
   0   8   4      208.27       92.99    238.62 o 
   2   8   4     1296.99     1171.49    443.38 o 
   4   8   4     2624.08     2333.65    590.04 o 
   6   8   4      134.05      614.93    299.29 o 
   8   8   4      456.25      537.60    351.15 o 
  10   8   4      993.75     1336.72    594.83 o 
  12   8   4      712.51     1727.21    670.52 o 
 -15   9   4     1505.73     2345.21    719.12 o 
 -13   9   4      273.60      846.08    495.31 o 
 -11   9   4     3457.50     4684.51    884.00 o 
  -9   9   4     2338.79     2841.12    650.94 o 
  -7   9   4      656.05      880.89    360.10 o 
  -5   9   4     1787.73     1257.31    418.59 o 
  -3   9   4     4387.60     5855.87    917.22 o 
  -1   9   4     1259.99     2436.65    659.01 o 
   1   9   4      226.57      647.55    290.80 o 
   3   9   4     1041.39       82.92    211.95 o 
   5   9   4     2944.72     3993.53    831.60 o 
   7   9   4     1669.81     2167.34    603.05 o 
  -8  10   4      712.80     1093.28    436.92 o 
  -6  10   4     1909.81     2445.73    608.51 o 
  -4  10   4     1254.69      700.66    318.46 o 
  -2  10   4       37.29      143.05    344.30 o 
   0  10   4     2393.02     2883.77    726.10 o 
   2  10   4     1384.66     1661.45    544.65 o 
 -29   1   5      266.40      522.03    298.83 o 
 -27   1   5     2662.33     2897.79    478.46 o 
 -25   1   5     4037.04     4355.95    536.37 o 
 -23   1   5      551.09      406.99    192.46 o 
 -21   1   5     1272.16      863.83    232.33 o 
 -19   1   5     4442.63     4717.36    495.49 o 
 -17   1   5     3644.38     3284.51    386.56 o 
 -15   1   5      758.82      520.67    152.93 o 
 -13   1   5    13708.41    13725.83    934.41 o 
 -11   1   5     3083.49     2946.62    206.08 o 
  -9   1   5      121.39       77.45     72.98 o 
  -7   1   5       68.74      114.23     81.14 o 
  -5   1   5    37240.40    39847.77    730.85 o 
  -3   1   5     1533.34     1721.45    121.06 o 
  -1   1   5     2510.19     2372.21    125.78 o 
   1   1   5      197.48      193.26     75.34 o 
   3   1   5     1523.93     1753.18    181.48 o 
   5   1   5    12065.60    11644.33    641.69 o 
   7   1   5     1225.81     1160.65    238.36 o 
   9   1   5      649.10      714.86    216.15 o 
  11   1   5      783.15     1494.98    396.33 o 
  13   1   5      905.25      834.44    265.61 o 
  15   1   5     1554.93     1671.18    388.75 o 
  17   1   5       94.67      262.05    245.05 o 
  19   1   5        3.14      320.54    411.34 o 
 -28   2   5      907.38      219.60    390.51 o 
 -26   2   5       61.19      316.59    208.73 o 
 -24   2   5     1397.55     1401.30    340.60 o 
 -22   2   5     2956.82     2549.66    532.74 o 
 -20   2   5     4079.90     3750.84    452.91 o 
 -18   2   5      237.90      171.56    155.84 o 
 -16   2   5     8400.48     7958.41    573.76 o 
 -14   2   5    24785.16    23687.12    919.39 o 
 -12   2   5     3054.58     2500.31    232.03 o 
 -10   2   5     4754.24     4752.77    250.72 o 
  -8   2   5    10173.22    10272.20    307.68 o 
  -6   2   5    76194.80    77116.27    829.22 o 
  -4   2   5    56453.27    57253.21    893.42 o 
  -2   2   5      707.40      653.45     69.58 o 
   0   2   5     1424.97     1293.14     92.19 o 
   2   2   5    24307.02    23934.87    484.56 o 
   4   2   5    24034.25    23840.24    540.26 o 
   6   2   5     4669.40     4716.48    436.90 o 
   8   2   5     1860.61     2050.90    335.99 o 
  10   2   5     5194.13     5900.60    584.00 o 
  12   2   5     7048.51     6963.29    667.46 o 
  14   2   5      249.21      303.01    429.60 o 
  16   2   5     1733.56     1480.56    639.02 o 
  18   2   5     1999.63     2264.71    723.27 o 
 -27   3   5     1362.56     1307.05    610.70 o 
 -25   3   5     2164.41     2883.48    743.85 o 
 -23   3   5      990.03      791.03    242.40 o 
 -21   3   5       99.44       51.25    161.17 o 
 -19   3   5     2748.17     3024.89    495.74 o 
 -17   3   5    12440.66    12579.49    887.65 o 
 -15   3   5    16815.28    16685.31    901.95 o 
 -13   3   5      108.90      228.51     86.73 o 
 -11   3   5    17918.46    18091.63    453.91 o 
  -9   3   5    32999.70    33039.72    715.76 o 
  -7   3   5    23797.79    25373.09    514.60 o 
  -5   3   5      490.53      780.27    160.86 o 
  -3   3   5    49757.10    50922.87    990.89 o 
  -1   3   5    52021.12    51235.43    798.27 o 
   1   3   5    19821.29    20552.20    469.93 o 
   3   3   5     2164.70     2266.45    167.02 o 
   5   3   5    38950.82    37582.53    711.32 o 
   7   3   5    23990.31    23378.83    706.64 o 
   9   3   5     2416.95     2231.43    462.91 o 
  11   3   5      508.27      448.23    306.47 o 
  13   3   5     7175.59     7825.01   1132.61 o 
  15   3   5     7126.60     7098.08   1124.29 o 
  17   3   5      225.56      872.01    541.68 o 
  19   3   5      437.34      539.18    457.85 o 
 -26   4   5       89.73       69.96    267.72 o 
 -24   4   5      551.99     1044.20    482.35 o 
 -22   4   5      841.71     1094.50    375.65 o 
 -20   4   5     1575.88     1913.23    297.55 o 
 -18   4   5       83.76      136.17    103.95 o 
 -16   4   5     1318.53     1511.07    236.50 o 
 -14   4   5     3382.30     3323.69    298.67 o 
 -12   4   5     8008.83     7746.29    554.20 o 
 -10   4   5      757.83      677.90    124.16 o 
  -8   4   5     5461.89     5279.61    278.31 o 
  -6   4   5    20565.82    20240.71    572.54 o 
  -4   4   5    12043.35    10656.30    710.40 o 
  -2   4   5        2.46       55.78     83.60 o 
   0   4   5     4887.04     4638.62    204.89 o 
   2   4   5     9739.07     9627.52    757.71 o 
   4   4   5    14274.71    13404.80   1315.50 o 
   6   4   5      504.23      457.64    286.38 o 
   8   4   5     2573.22     2586.39    572.32 o 
  10   4   5     7775.78     7924.98   1062.34 o 
  12   4   5       14.37     -107.00    351.87 o 
  14   4   5       17.72       -2.09    228.99 o 
  16   4   5      686.78      629.69    485.17 o 
  18   4   5      305.29      322.42    449.31 o 
 -25   5   5        2.54     1307.79    614.89 o 
 -23   5   5      128.34      -41.90    388.76 o 
 -21   5   5       13.88      244.53    206.99 o 
 -19   5   5       11.76       34.38    136.87 o 
 -17   5   5       45.61      113.60    146.47 o 
 -15   5   5      124.12      229.54    213.84 o 
 -13   5   5      755.46      832.32    228.41 o 
 -11   5   5      587.95      700.63    184.37 o 
  -9   5   5      679.50      552.12    115.88 o 
  -7   5   5        0.15       94.56    189.13 o 
  -5   5   5      174.15       88.18    147.28 o 
  -3   5   5      271.08      216.01     56.69 o 
  -1   5   5     2156.01     1906.96    106.57 o 
   1   5   5      311.84      312.83     69.73 o 
   3   5   5      149.27      124.48    176.30 o 
   5   5   5      519.77      265.02    257.18 o 
   7   5   5     1912.37     2119.34    548.37 o 
   9   5   5     1945.57     1647.36    525.14 o 
  11   5   5      107.21      688.93    327.32 o 
  13   5   5      305.45      390.74    378.34 o 
  15   5   5        0.17     -271.79    406.29 o 
  17   5   5       53.33      494.09    465.09 o 
 -24   6   5      247.38      250.52    233.70 o 
 -22   6   5      811.41     1024.22    863.05 o 
 -20   6   5      122.23      415.63    248.41 o 
 -18   6   5      513.90      314.12    218.16 o 
 -16   6   5     1986.86     1825.11    373.59 o 
 -14   6   5     4531.71     4855.90    525.32 o 
 -12   6   5     1951.45     2158.76    336.53 o 
 -10   6   5        3.67      -89.00    102.06 o 
  -8   6   5     1262.52     1236.80    206.01 o 
  -6   6   5     6828.97     7063.46    414.51 o 
  -4   6   5     5536.75     5663.36    429.57 o 
  -2   6   5      137.80      179.23     91.64 o 
   0   6   5     2584.96     2503.44    169.49 o 
   2   6   5     3153.79     2770.94    351.30 o 
   4   6   5     1735.11     1102.66    360.11 o 
   6   6   5      331.09       96.37    319.64 o 
   8   6   5      595.47      317.69    302.79 o 
  10   6   5      126.34      -52.11    298.96 o 
  12   6   5      738.56      169.87    255.05 o 
  14   6   5       48.12     -211.07    277.68 o 
 -21   7   5       43.98      927.30    354.20 o 
 -19   7   5      628.06     1078.13    486.18 o 
 -17   7   5     8520.81     8296.04    800.41 o 
 -15   7   5     2142.49     2227.07    381.43 o 
 -13   7   5       60.87      175.85    271.97 o 
 -11   7   5     1224.76     1388.47    286.52 o 
  -9   7   5    11024.43    10257.37    637.23 o 
  -7   7   5    10891.28    10964.15    645.75 o 
  -5   7   5     1430.67     1203.21    160.48 o 
  -3   7   5     7222.33     8138.40    583.24 o 
  -1   7   5    10105.46    10946.52    617.77 o 
   1   7   5     1669.07     1838.19    498.65 o 
   3   7   5      496.66      487.10    277.30 o 
   5   7   5    10103.49    10234.14   1204.47 o 
   7   7   5     6022.60     9281.22   1241.50 o 
   9   7   5      934.28      462.95    304.92 o 
  11   7   5     1085.72     1589.57    643.06 o 
  13   7   5     3222.95     1977.63    646.56 o 
 -18   8   5      444.43      172.98    257.06 o 
 -16   8   5      106.74       47.82    253.37 o 
 -14   8   5     4519.36     4171.58    827.20 o 
 -12   8   5     1387.63      988.07    427.16 o 
 -10   8   5      774.90      433.87    246.17 o 
  -8   8   5     1926.30     1941.01    506.82 o 
  -6   8   5     1715.19     1380.74    280.27 o 
  -4   8   5     3639.68     3956.01    500.35 o 
  -2   8   5      830.19      268.31    223.68 o 
   0   8   5      418.46     1600.63    545.31 o 
   2   8   5     8069.52    10579.15   1247.18 o 
   4   8   5     3852.68     2820.22    722.05 o 
   6   8   5      262.58     -136.25    383.23 o 
   8   8   5     2589.80     2646.73    728.70 o 
  10   8   5     2334.32     2276.28    729.03 o 
 -15   9   5       67.22      129.86    268.67 o 
 -13   9   5      163.94       22.84    230.30 o 
 -11   9   5      640.32      522.93    418.49 o 
  -9   9   5     1140.21      594.59    326.48 o 
  -7   9   5      448.61      321.49    434.74 o 
  -5   9   5       61.96       20.20    209.32 o 
  -3   9   5      888.68      664.59    302.32 o 
  -1   9   5     1383.85     2049.86    660.72 o 
   1   9   5       77.37      509.24    415.11 o 
   3   9   5       70.97      -52.52    297.51 o 
   5   9   5       92.24      292.70    456.89 o 
   7   9   5      594.68      -12.58    280.61 o 
  -8  10   5        2.75        3.90    271.42 o 
  -6  10   5      157.78      211.15    218.58 o 
  -4  10   5      165.62      151.13    249.96 o 
  -2  10   5      145.60     1095.98    526.65 o 
   0  10   5      542.61      756.35    462.56 o 
 -28   0   6     1395.76     1733.80    598.67 o 
 -26   0   6      145.06       93.69    260.66 o 
 -24   0   6     6869.90     7039.00    982.50 o 
 -22   0   6       51.36       70.24    170.71 o 
 -20   0   6     9241.93     8388.37    937.29 o 
 -18   0   6     1105.58     1355.67    383.08 o 
 -16   0   6     7604.29     7624.72    804.00 o 
 -14   0   6    18673.46    17462.58   1130.83 o 
 -12   0   6     6978.49     7006.45    668.72 o 
 -10   0   6      331.20      220.67    169.66 o 
  -8   0   6       38.41      -12.15     99.35 o 
  -6   0   6    25507.24    24334.01    758.31 o 
  -4   0   6     8404.60     8010.15    429.36 o 
  -2   0   6     8546.40     8229.52    419.85 o 
   0   0   6      929.06      838.25    120.50 o 
   2   0   6    29945.16    26956.93   1244.34 o 
   4   0   6     4843.93     4314.05    554.09 o 
   6   0   6     1316.65      991.09    305.21 o 
   8   0   6      147.90     -360.42    206.02 o 
  10   0   6     3555.33     3243.88    673.11 o 
  12   0   6     2092.57     2439.53    627.79 o 
  14   0   6     1264.09      671.39    388.35 o 
  16   0   6      729.29      348.39    249.84 o 
  18   0   6      153.43     -203.02    465.21 o 
 -29   1   6        0.84     -150.27    187.83 o 
 -27   1   6      629.81      486.57    159.54 o 
 -25   1   6     6594.47     6735.62    698.49 o 
 -23   1   6     1051.15     1056.23    289.14 o 
 -21   1   6       69.45     -100.18    137.47 o 
 -19   1   6    10777.09    10904.54    971.92 o 
 -17   1   6    12975.54    13038.06    760.11 o 
 -15   1   6     8133.69     7811.48    556.97 o 
 -13   1   6     5489.88     5055.10    417.23 o 
 -11   1   6     3761.14     3135.92    309.34 o 
  -9   1   6    18701.93    18385.82    499.83 o 
  -7   1   6    38702.68    38672.67    694.23 o 
  -5   1   6     1234.47     1375.64    139.29 o 
  -3   1   6      213.88      114.91     57.31 o 
  -1   1   6      430.78      334.29     64.95 o 
   1   1   6     6707.50     6531.17    279.95 o 
   3   1   6       34.54      103.94    108.33 o 
   5   1   6     7432.44     7160.91    529.26 o 
   7   1   6     7368.07     7301.21    593.77 o 
   9   1   6     1380.29     1881.08    330.03 o 
  11   1   6      361.13      371.75    446.59 o 
  13   1   6     2305.78     1803.41    392.09 o 
  15   1   6     4217.10     5262.41    676.93 o 
  17   1   6      684.57      715.94    291.49 o 
 -28   2   6      389.96      456.52    264.05 o 
 -26   2   6       80.01      112.33    320.76 o 
 -24   2   6        5.13        0.18    131.24 o 
 -22   2   6     1397.18     1325.20    442.14 o 
 -20   2   6     3081.70     3494.74    450.46 o 
 -18   2   6     1589.36     1379.00    283.68 o 
 -16   2   6       61.86       16.09    178.64 o 
 -14   2   6     4840.04     4583.88    413.08 o 
 -12   2   6     8234.43     8683.33    436.12 o 
 -10   2   6       49.44      253.65    125.61 o 
  -8   2   6     7720.44     8126.51    283.12 o 
  -6   2   6     2362.49     2140.60    243.92 o 
  -4   2   6     3977.38     3789.33    178.69 o 
  -2   2   6     1083.53      937.14     93.23 o 
   0   2   6     1352.16     1338.96    115.53 o 
   2   2   6       51.59       23.22     53.25 o 
   4   2   6      857.01      763.77    114.49 o 
   6   2   6       83.91      192.10    208.55 o 
   8   2   6        0.85      279.98    166.41 o 
  10   2   6     1300.96     1341.03    312.48 o 
  12   2   6     2046.03     2565.02    550.67 o 
  14   2   6       14.52      673.65    435.71 o 
  16   2   6      282.35      759.94    489.34 o 
  18   2   6      412.81     1114.21    646.02 o 
 -27   3   6      310.35     -241.62    418.30 o 
 -25   3   6      392.49      810.01    267.59 o 
 -23   3   6      145.11      241.70    162.00 o 
 -21   3   6       62.07      127.07    171.27 o 
 -19   3   6       92.70      -47.40    118.02 o 
 -17   3   6     3402.49     2770.37    352.09 o 
 -15   3   6       81.57      332.85    313.72 o 
 -13   3   6      103.80       57.47    147.81 o 
 -11   3   6      102.01      144.77     76.24 o 
  -9   3   6       38.39      -11.91     82.00 o 
  -7   3   6     4533.60     4743.37    432.94 o 
  -5   3   6        0.19       30.64    147.22 o 
  -3   3   6      944.42      835.21    129.06 o 
  -1   3   6     2441.08     2270.13    128.17 o 
   1   3   6      877.28      773.25     96.20 o 
   3   3   6      108.41      121.57     48.61 o 
   5   3   6       33.23      246.76     97.06 o 
   7   3   6     1271.80     1305.01    193.23 o 
   9   3   6     2005.72     1395.44    464.59 o 
  11   3   6      553.00      308.50    219.70 o 
  13   3   6     1057.25     1259.99    535.29 o 
  15   3   6      842.78     1033.43    504.50 o 
  17   3   6       18.46     -732.60    561.43 o 
 -26   4   6       36.70      -31.27    237.01 o 
 -24   4   6       63.65      287.30    344.78 o 
 -22   4   6     2070.79     2050.01    369.31 o 
 -20   4   6      518.95      851.99    243.27 o 
 -18   4   6       48.80      150.31    132.37 o 
 -16   4   6     3105.73     3112.58    381.74 o 
 -14   4   6     6920.12     6958.44    432.13 o 
 -12   4   6     1299.67     1038.18    194.46 o 
 -10   4   6      659.35      811.84    174.75 o 
  -8   4   6    10109.36    10492.65    441.88 o 
  -6   4   6    20895.23    21854.90   1120.94 o 
  -4   4   6     5968.33     6336.80    526.22 o 
  -2   4   6        9.44       16.69     74.25 o 
   0   4   6       18.41       -5.39     40.22 o 
   2   4   6     9060.66     9227.87    336.14 o 
   4   4   6    15776.30    15235.22    419.89 o 
   6   4   6     1418.74     1132.26    369.39 o 
   8   4   6       45.22      477.51    294.34 o 
  10   4   6       44.04     -252.42    298.60 o 
  12   4   6     3389.60     4173.63    876.97 o 
  14   4   6      525.40      360.73    367.84 o 
  16   4   6      123.36     -584.41    448.05 o 
 -25   5   6     1463.91      952.76    415.22 o 
 -23   5   6      597.29      993.37    404.51 o 
 -21   5   6       13.76      488.56    333.55 o 
 -19   5   6     2047.85     1974.99    269.25 o 
 -17   5   6     6723.79     6944.71    648.32 o 
 -15   5   6     3784.62     3819.77    444.80 o 
 -13   5   6     1662.10     1762.17    292.11 o 
 -11   5   6     2453.66     2528.09    228.63 o 
  -9   5   6    12943.17    13003.49    448.05 o 
  -7   5   6     4085.55     3991.74    336.54 o 
  -5   5   6        7.95       -2.12    107.75 o 
  -3   5   6     4575.91     4207.13    621.40 o 
  -1   5   6    12714.03    12630.04    583.66 o 
   1   5   6     4354.82     4378.84    213.73 o 
   3   5   6      699.13      638.42    146.94 o 
   5   5   6     6216.97     7312.02    960.75 o 
   7   5   6     2869.96     3212.98    697.62 o 
   9   5   6     3188.08     2673.30    648.10 o 
  11   5   6      433.86      642.29    369.84 o 
  13   5   6     1427.66     2259.55    682.88 o 
  15   5   6     1556.95      988.99    423.92 o 
 -24   6   6       42.15     -400.41    472.62 o 
 -22   6   6      743.90     1177.17    306.83 o 
 -20   6   6     2967.09     2567.05    621.88 o 
 -18   6   6      572.02      189.73    160.80 o 
 -16   6   6       88.63      316.04    185.00 o 
 -14   6   6     2584.81     2774.95    373.10 o 
 -12   6   6     1663.79     2123.42    323.66 o 
 -10   6   6     9446.44     9305.34    898.19 o 
  -8   6   6     1805.21     2036.55    243.77 o 
  -6   6   6     5928.50     6230.24    737.12 o 
  -4   6   6    10714.90    10339.50    629.57 o 
  -2   6   6     2876.15     2954.64    611.42 o 
   0   6   6      690.97      608.05    158.43 o 
   2   6   6     4949.10     5254.71    843.21 o 
   4   6   6     8732.13     8195.01   1052.40 o 
   6   6   6     3174.14     3226.22    714.94 o 
   8   6   6      157.80     -287.26    256.49 o 
  10   6   6     3776.53     3905.71    880.17 o 
  12   6   6     2954.35     4021.29    910.98 o 
  14   6   6      161.07      294.41    418.69 o 
 -21   7   6       63.24       38.16    172.09 o 
 -19   7   6      204.19       89.70    226.48 o 
 -17   7   6      541.20      445.54    259.31 o 
 -15   7   6      323.05      306.84    154.43 o 
 -13   7   6       96.79      187.39    170.52 o 
 -11   7   6     3507.65     3446.72    404.84 o 
  -9   7   6     1255.85     1372.79    404.02 o 
  -7   7   6      803.90     1545.64    396.59 o 
  -5   7   6      320.87      228.93    179.40 o 
  -3   7   6      848.46      777.55    170.41 o 
  -1   7   6     7872.86     9081.28   1086.47 o 
   1   7   6      938.65      603.14    369.53 o 
   3   7   6       65.55     -285.62    272.84 o 
   5   7   6     1409.96     1564.49    504.10 o 
   7   7   6      868.23     1674.30    573.66 o 
   9   7   6        2.62     -283.09    401.94 o 
  11   7   6       14.88       91.11    246.69 o 
 -20   8   6       18.56      946.14    568.11 o 
 -18   8   6      334.93      732.99    499.72 o 
 -16   8   6        5.70      -38.44    290.45 o 
 -14   8   6        4.52      133.59    336.03 o 
 -12   8   6        3.61      264.63    292.84 o 
 -10   8   6     1214.95     1131.63    387.89 o 
  -8   8   6        3.97      300.47    297.09 o 
  -6   8   6       38.39        1.39    220.60 o 
  -4   8   6      411.91      383.91    331.77 o 
  -2   8   6     1480.96     1456.52    517.52 o 
   0   8   6      914.93     1191.56    481.92 o 
   2   8   6      632.08      808.27    407.28 o 
   4   8   6     1152.70      547.61    212.87 o 
   6   8   6      944.69      673.44    410.70 o 
   8   8   6      301.51      576.71    404.80 o 
 -15   9   6      471.96     1144.70    455.22 o 
 -13   9   6       16.51      458.48    303.89 o 
 -11   9   6      192.21      478.06    264.79 o 
  -9   9   6     1985.72     1937.13    358.63 o 
  -7   9   6     2266.19     1872.85    569.49 o 
  -5   9   6      192.47     -191.46    250.20 o 
  -3   9   6      322.04      776.18    398.43 o 
  -1   9   6     1651.97     1154.92    435.92 o 
   1   9   6     1931.07     1823.36    566.30 o 
   3   9   6        6.91       32.43    342.62 o 
   5   9   6      864.81     1590.03    580.40 o 
  -6  10   6     1336.69     1292.22    509.30 o 
  -4  10   6      778.29     1987.64    558.33 o 
 -29   1   7        1.46     -228.92    215.33 o 
 -27   1   7     1058.05     1211.51    481.40 o 
 -25   1   7     2186.96     2267.02    409.46 o 
 -23   1   7      637.87      621.20    211.25 o 
 -21   1   7      414.30      519.19    326.65 o 
 -19   1   7     8224.68     6816.68    595.76 o 
 -17   1   7    24893.06    23968.21   1035.47 o 
 -15   1   7     2016.48     2494.80    575.42 o 
 -13   1   7     1067.37     1226.60    218.67 o 
 -11   1   7    20501.17    20757.09    822.77 o 
  -9   1   7    29170.15    30379.94    959.18 o 
  -7   1   7      807.61      755.43    134.23 o 
  -5   1   7     1421.08     1528.54    207.02 o 
  -3   1   7    11842.44    12190.93    376.26 o 
  -1   1   7     4710.66     4669.93    237.47 o 
   1   1   7      513.17      522.17    100.37 o 
   3   1   7     4045.57     3924.07    383.78 o 
   5   1   7      717.58      906.18    234.35 o 
   7   1   7      329.64      521.01    167.43 o 
   9   1   7       30.24      198.78    184.74 o 
  11   1   7       18.28      -89.00    149.67 o 
  13   1   7       32.50     -113.82    190.49 o 
  15   1   7      444.79     -192.52    231.72 o 
  17   1   7      173.57      -24.98    362.93 o 
 -28   2   7     3979.53     3748.27    564.20 o 
 -26   2   7     2554.88     2399.31    437.71 o 
 -24   2   7      801.60     1172.28    439.93 o 
 -22   2   7     4720.54     4883.67    879.84 o 
 -20   2   7    11041.86    11773.38    800.28 o 
 -18   2   7     4317.52     4612.91    459.91 o 
 -16   2   7     2926.53     2611.95    339.65 o 
 -14   2   7     9911.95     8828.68    592.91 o 
 -12   2   7    22867.34    22123.99    701.64 o 
 -10   2   7     4607.23     4614.42    291.37 o 
  -8   2   7    17191.58    17574.30    745.35 o 
  -6   2   7    50747.51    50114.86   1154.13 o 
  -4   2   7    19511.65    19134.89    420.13 o 
  -2   2   7      574.83      482.23     76.82 o 
   0   2   7     2995.72     2727.13    181.11 o 
   2   2   7    32180.01    32443.59    731.35 o 
   4   2   7    19023.91    18180.21    824.70 o 
   6   2   7     2905.74     2948.33    288.33 o 
   8   2   7      281.64      402.45    226.79 o 
  10   2   7     5026.10     5578.05    619.82 o 
  12   2   7     6376.86     6758.59    722.74 o 
  14   2   7     1359.70     3004.90    780.37 o 
  16   2   7       20.44       19.42    273.89 o 
 -29   3   7       17.52     -424.17    370.89 o 
 -27   3   7      628.89      463.29    380.44 o 
 -25   3   7     2560.73     3001.22    466.54 o 
 -23   3   7     1900.85     2025.99    370.31 o 
 -21   3   7      156.61       16.50    142.66 o 
 -19   3   7     3252.07     3364.81    418.79 o 
 -17   3   7    16546.83    17252.03    904.31 o 
 -15   3   7     6477.41     6454.31    522.28 o 
 -13   3   7      316.14      421.51    162.61 o 
 -11   3   7     6486.85     6342.58    356.79 o 
  -9   3   7    10950.52    10994.28    474.92 o 
  -7   3   7    51636.08    50365.51    739.23 o 
  -5   3   7       82.82      173.41    130.89 o 
  -3   3   7     1482.75     1509.01    278.24 o 
  -1   3   7    19613.70    19446.86    490.44 o 
   1   3   7    18513.30    19579.42    788.80 o 
   3   3   7     2816.50     2579.07    216.59 o 
   5   3   7     3382.26     3121.91    307.31 o 
   7   3   7     7097.92     6670.59    917.61 o 
   9   3   7     8167.53     7156.14   1030.68 o 
  11   3   7     1054.77     1090.55    497.35 o 
  13   3   7     2564.88     2599.01    732.86 o 
  15   3   7     3363.46     3094.54    849.62 o 
 -28   4   7      323.21     -148.91    477.65 o 
 -26   4   7       11.11     -565.25    491.22 o 
 -24   4   7      885.17     1135.31    297.83 o 
 -22   4   7      553.01      698.49    217.19 o 
 -20   4   7      788.65      853.82    241.26 o 
 -18   4   7       88.26      218.11    168.38 o 
 -16   4   7      182.05      202.49    152.03 o 
 -14   4   7     2539.42     2477.09    345.35 o 
 -12   4   7     1289.80     1209.88    454.75 o 
 -10   4   7      640.38      592.93    135.30 o 
  -8   4   7        4.85      -35.76     47.13 o 
  -6   4   7     1923.05     1710.05    325.83 o 
  -4   4   7       30.85       -5.50     92.04 o 
  -2   4   7     5418.53     6076.38    340.51 o 
   0   4   7      317.35      315.01     62.53 o 
   2   4   7     2556.16     2490.62    188.10 o 
   4   4   7     2237.51     2335.95    189.35 o 
   6   4   7     2076.88     2675.04    618.92 o 
   8   4   7        0.46       67.45    209.48 o 
  10   4   7        9.92      -30.37    274.90 o 
  12   4   7     3083.24     3534.59    812.18 o 
  14   4   7      980.44     1369.99    632.72 o 
 -25   5   7       72.49       10.51    376.94 o 
 -23   5   7       95.13      218.18    411.00 o 
 -21   5   7      147.46      149.29    154.61 o 
 -19   5   7        0.57       92.75    381.14 o 
 -17   5   7     1812.42     1507.45    434.89 o 
 -15   5   7     1156.31     1134.04    416.76 o 
 -13   5   7      110.47       81.86     98.98 o 
 -11   5   7      232.35      243.55    151.53 o 
  -9   5   7      233.41      -59.15    196.64 o 
  -7   5   7        0.00      -49.45    155.51 o 
  -5   5   7      212.66      125.21    361.03 o 
  -3   5   7     1107.76     1006.85    333.81 o 
  -1   5   7      600.00      470.42    132.86 o 
   1   5   7       93.14      108.82     66.38 o 
   3   5   7        6.91      630.77    354.73 o 
   5   5   7      946.91      892.56    390.84 o 
   7   5   7     3281.21     3137.47    709.38 o 
   9   5   7       56.88      -90.24    272.13 o 
  11   5   7       30.04      400.99    429.44 o 
  13   5   7        1.85      368.69    478.64 o 
 -24   6   7      106.75      120.93    343.40 o 
 -22   6   7     1216.19     1829.88    632.27 o 
 -20   6   7     1563.17     2173.89    646.67 o 
 -18   6   7      165.01      602.40    357.71 o 
 -16   6   7      612.12      666.39    274.74 o 
 -14   6   7     1642.35     1946.67    329.38 o 
 -12   6   7       97.91      363.55    147.42 o 
 -10   6   7     3062.87     2992.66    545.51 o 
  -8   6   7     1118.07     1543.39    375.86 o 
  -6   6   7     1228.38     1476.38    255.75 o 
  -4   6   7     2842.43     2725.46    338.85 o 
  -2   6   7      172.44      -26.72     87.96 o 
   0   6   7       64.88       71.96    283.72 o 
   2   6   7     1340.28     1369.01    476.24 o 
   4   6   7     1528.49     2028.98    584.15 o 
   6   6   7      885.23     1014.91    485.96 o 
   8   6   7       47.95       53.72    273.90 o 
  10   6   7      428.94       67.44    298.88 o 
  12   6   7     1407.18     1612.46    554.91 o 
 -23   7   7      934.39      696.79    346.01 o 
 -21   7   7       25.75     -156.52    296.61 o 
 -19   7   7     1622.52     2864.62    743.32 o 
 -17   7   7     5505.21     5884.43    999.46 o 
 -15   7   7     3550.95     3451.15    710.93 o 
 -13   7   7      853.72      734.99    334.02 o 
 -11   7   7     1617.54     1121.43    359.66 o 
  -9   7   7    13798.74    14781.37   1204.97 o 
  -7   7   7     5181.21     5714.24    547.67 o 
  -5   7   7      430.57      426.40    147.79 o 
  -3   7   7      243.73      343.50    186.24 o 
  -1   7   7     7263.56     6498.05    968.98 o 
   1   7   7     4815.53     4806.41    857.21 o 
   3   7   7      680.91      146.21    234.18 o 
   5   7   7     1569.30     1953.23    605.98 o 
   7   7   7     2762.88     2904.87    740.54 o 
   9   7   7     1274.33     1932.72    680.19 o 
 -20   8   7     3996.97     3926.66    874.15 o 
 -18   8   7     1441.83      885.78    478.59 o 
 -16   8   7      845.15      153.98    263.63 o 
 -14   8   7     4917.77     5576.44    909.26 o 
 -12   8   7     2943.95     3649.25    712.57 o 
 -10   8   7     1702.04     1134.85    353.80 o 
  -8   8   7      350.26      809.92    244.50 o 
  -6   8   7     1958.40     1412.24    247.56 o 
  -4   8   7     4081.08     3844.05    812.29 o 
  -2   8   7     1267.15     1719.61    568.36 o 
   0   8   7      482.63      425.63    404.88 o 
   2   8   7      945.45     1044.78    518.61 o 
   4   8   7     1744.80     2449.11    690.52 o 
   6   8   7      232.22     -234.85    424.76 o 
 -15   9   7      406.78     1294.45    542.87 o 
 -13   9   7       71.61      531.99    383.16 o 
 -11   9   7      172.43       -1.65    214.34 o 
  -9   9   7      991.52     1809.62    551.77 o 
  -7   9   7      273.59      -31.30    357.94 o 
  -5   9   7        8.78      -84.38    252.11 o 
  -3   9   7      585.63      737.86    389.90 o 
  -1   9   7      334.60      743.24    441.12 o 
   1   9   7      499.65     1181.03    553.69 o 
   3   9   7      184.25     -176.64    404.88 o 
 -30   0   8     1252.83      682.37    290.17 o 
 -28   0   8     2998.73     3241.08    740.48 o 
 -26   0   8      193.40      149.13    269.49 o 
 -24   0   8      519.86      259.63    248.40 o 
 -22   0   8     6874.42     6584.26    902.35 o 
 -20   0   8    14186.72    12202.88   1163.00 o 
 -18   0   8     5240.95     4547.32    672.29 o 
 -16   0   8     4094.05     3343.99    557.60 o 
 -14   0   8      824.21      628.48    200.12 o 
 -12   0   8    18919.36    18731.34   1174.94 o 
 -10   0   8    12719.70    11681.67    892.90 o 
  -8   0   8     3499.74     2947.68    432.56 o 
  -6   0   8     7424.51     6307.54    640.58 o 
  -4   0   8     7786.10     7969.56    640.17 o 
  -2   0   8     8784.61     9393.97    735.15 o 
   0   0   8      147.45      382.78    226.75 o 
   2   0   8     4382.82     4092.12    575.72 o 
   4   0   8     5563.84     6434.40    773.04 o 
   6   0   8     6814.24     8046.65    935.60 o 
   8   0   8       32.65       93.50    251.96 o 
  10   0   8      891.41     1445.65    490.63 o 
  12   0   8     6795.21     8082.63   1218.17 o 
  14   0   8     1163.60     1068.26    500.52 o 
  16   0   8      154.45      195.87    279.68 o 
 -29   1   8      252.87      118.61    238.62 o 
 -27   1   8      977.89      692.81    266.31 o 
 -25   1   8      904.02      887.05    264.26 o 
 -23   1   8     1493.27     1527.02    323.08 o 
 -21   1   8      403.47      362.87    309.53 o 
 -19   1   8      960.12     1016.02    253.46 o 
 -17   1   8    11347.78    11023.10    723.98 o 
 -15   1   8    21930.76    20401.44   1121.00 o 
 -13   1   8     6333.51     6385.20    531.99 o 
 -11   1   8     5574.52     5335.65    441.77 o 
  -9   1   8    41677.90    42378.53   1181.96 o 
  -7   1   8    36343.39    39521.21   1443.60 o 
  -5   1   8    10087.40    10307.45    415.39 o 
  -3   1   8       12.71        2.90     71.66 o 
  -1   1   8    16531.00    15789.03    538.92 o 
   1   1   8    26008.10    26909.26    972.07 o 
   3   1   8      500.30      546.26    304.89 o 
   5   1   8      328.86      547.93    200.43 o 
   7   1   8     3410.37     3543.81    473.18 o 
   9   1   8     2198.43     2442.76    404.56 o 
  11   1   8      507.12      418.01    232.48 o 
  13   1   8     1147.36     1078.72    675.42 o 
  15   1   8     1473.23     1585.27    448.62 o 
 -30   2   8       28.19     -100.92    229.38 o 
 -28   2   8        5.25     -218.34    207.85 o 
 -26   2   8      189.91      111.00    187.34 o 
 -24   2   8      173.08      212.22    172.74 o 
 -22   2   8      363.80      259.10    252.01 o 
 -20   2   8     1885.92     1952.80    357.41 o 
 -18   2   8      265.44      113.95    192.06 o 
 -16   2   8        4.68       77.61    125.14 o 
 -14   2   8     2106.06     2267.85    440.93 o 
 -12   2   8     5933.39     5524.56    351.29 o 
 -10   2   8     6045.61     6682.68    488.74 o 
  -8   2   8     5302.64     6335.10    644.54 o 
  -6   2   8    15668.46    15642.50    522.09 o 
  -4   2   8      649.63      726.79    100.41 o 
  -2   2   8     2486.60     2440.56    206.17 o 
   0   2   8      835.76      712.01    120.27 o 
   2   2   8      695.38      661.55    134.27 o 
   4   2   8      676.71      787.03    218.51 o 
   6   2   8      860.10      836.19    239.72 o 
   8   2   8      192.10      317.48    188.66 o 
  10   2   8     1208.46     1470.83    502.86 o 
  12   2   8       87.18      226.38    358.78 o 
  14   2   8        4.52       38.20    288.61 o 
 -29   3   8      244.68      344.51    322.21 o 
 -27   3   8       43.73      -78.81    161.94 o 
 -25   3   8      365.45      752.39    296.56 o 
 -23   3   8     1439.84     1557.37    340.27 o 
 -21   3   8      723.14      779.26    819.02 o 
 -19   3   8      134.11       24.07    139.04 o 
 -17   3   8     3552.60     3176.90    780.11 o 
 -15   3   8     1198.22     1433.49    297.59 o 
 -13   3   8      965.00      783.83    158.62 o 
 -11   3   8      667.59      810.41    135.18 o 
  -9   3   8    25085.89    25058.80    699.40 o 
  -7   3   8     3365.55     3382.36    497.22 o 
  -5   3   8      592.71      866.75    176.93 o 
  -3   3   8     5715.63     5568.86    220.08 o 
  -1   3   8     5702.52     5380.16    351.77 o 
   1   3   8      951.83      715.36    170.17 o 
   3   3   8     1706.77     1604.51    161.10 o 
   5   3   8     2911.34     3140.28    399.14 o 
   7   3   8      413.22      591.59    397.91 o 
   9   3   8     1683.56     1766.33    567.82 o 
  11   3   8      220.71      -14.59    274.33 o 
  13   3   8      107.78      377.51    334.59 o 
  15   3   8        3.08      201.84    308.44 o 
 -28   4   8      890.14      250.71    261.57 o 
 -26   4   8     1255.79     1122.79    537.28 o 
 -24   4   8      125.86       60.88    181.37 o 
 -22   4   8      588.46      560.78    174.44 o 
 -20   4   8     4908.95     4958.57    538.79 o 
 -18   4   8     5377.67     4851.12    496.93 o 
 -16   4   8        4.21       -8.99    131.07 o 
 -14   4   8     3004.51     2940.34    376.97 o 
 -12   4   8     2690.97     2749.61    286.46 o 
 -10   4   8     4418.60     4669.45    304.32 o 
  -8   4   8     1639.96     1224.68    284.72 o 
  -6   4   8     5305.95     5204.85    575.57 o 
  -4   4   8     6008.66     5757.55    358.73 o 
  -2   4   8     2342.64     2073.26    202.77 o 
   0   4   8     1174.46      954.58    114.35 o 
   2   4   8    16112.51    14842.48    496.70 o 
   4   4   8     7012.38     6600.45    921.79 o 
   6   4   8       65.02      536.73    373.84 o 
   8   4   8      320.31      773.01    432.19 o 
  10   4   8     2594.88     2992.35    722.43 o 
  12   4   8     2916.03     3398.90    849.44 o 
  14   4   8      649.28     1275.03    549.78 o 
 -27   5   8      150.52       89.54    369.23 o 
 -25   5   8      307.96     1133.25    575.27 o 
 -23   5   8      485.14      728.41    347.65 o 
 -21   5   8      516.84      573.52    207.14 o 
 -19   5   8       72.70      166.73    228.50 o 
 -17   5   8     3186.77     3107.12    676.74 o 
 -15   5   8      628.67     1026.10    414.99 o 
 -13   5   8     2241.70     2240.41    340.27 o 
 -11   5   8      157.64      172.98     81.47 o 
  -9   5   8     6031.81     6341.65    740.93 o 
  -7   5   8    11550.47     9763.11    832.74 o 
  -5   5   8     1808.72     1912.18    395.88 o 
  -3   5   8      793.83      888.80    146.79 o 
  -1   5   8     6682.81     7137.69    371.33 o 
   1   5   8    12373.40    11282.33   1195.49 o 
   3   5   8     1699.62     1462.86    454.35 o 
   5   5   8      117.43      693.78    401.27 o 
   7   5   8     3215.24     2843.49    720.81 o 
   9   5   8     4156.24     3324.03    781.93 o 
  11   5   8     1039.55      670.20    424.58 o 
 -24   6   8       19.25     -305.91    458.82 o 
 -22   6   8      204.18     -111.69    315.36 o 
 -20   6   8     1622.74     1517.94    519.30 o 
 -18   6   8      912.77     1190.21    467.27 o 
 -16   6   8      397.28      277.46    315.04 o 
 -14   6   8      151.70      325.25    274.29 o 
 -12   6   8     8060.06     9244.55   1009.81 o 
 -10   6   8     3321.05     2958.10    542.96 o 
  -8   6   8       18.89      199.88    180.11 o 
  -6   6   8      919.82     1002.53    250.63 o 
  -4   6   8     6541.06     6719.12    529.76 o 
  -2   6   8     2972.89     2927.63    486.47 o 
   0   6   8      786.60     1036.27    423.29 o 
   2   6   8     2069.46     2450.49    636.05 o 
   4   6   8     5101.47     5737.26    954.62 o 
   6   6   8     4225.02     2859.65    728.83 o 
   8   6   8        1.22     -557.08    464.13 o 
  10   6   8      491.92     1058.66    574.47 o 
 -23   7   8      385.42      179.39    270.79 o 
 -21   7   8      185.50      833.27    481.03 o 
 -19   7   8        5.82     -444.52    391.90 o 
 -17   7   8      498.97      361.20    465.74 o 
 -15   7   8        7.96       61.33    247.68 o 
 -13   7   8       71.27      106.49    315.08 o 
 -11   7   8       33.08     -164.47    174.82 o 
  -9   7   8      266.67       35.20    159.98 o 
  -7   7   8      202.77      317.34    198.73 o 
  -5   7   8      533.81      591.77    227.12 o 
  -3   7   8      456.35      448.87    367.70 o 
  -1   7   8     1371.09     1838.46    564.67 o 
   1   7   8      343.43      534.97    432.33 o 
   3   7   8      140.13     -614.18    488.43 o 
   5   7   8      168.88     1039.42    456.09 o 
   7   7   8      997.06      646.13    402.08 o 
   9   7   8     1147.74     1366.73    651.19 o 
 -20   8   8     1180.55     1082.24    445.18 o 
 -18   8   8       20.72     1001.57    468.18 o 
 -16   8   8        0.93      677.58    436.43 o 
 -14   8   8       39.58     -216.70    314.31 o 
 -12   8   8      193.32      201.58    277.81 o 
 -10   8   8      205.68      151.56    168.88 o 
  -8   8   8       25.97      -10.55    134.92 o 
  -6   8   8        8.49      167.44    226.22 o 
  -4   8   8       92.06      445.43    285.24 o 
  -2   8   8      225.37      555.89    384.49 o 
   0   8   8       49.97      434.39    337.82 o 
   2   8   8      148.46      133.19    328.86 o 
   4   8   8       32.28      793.94    481.05 o 
   6   8   8       43.41      524.33    451.88 o 
 -15   9   8      420.73      694.06    388.65 o 
 -13   9   8       12.04      163.44    257.44 o 
 -11   9   8      163.29      364.62    262.63 o 
  -9   9   8     2065.99     1841.58    666.81 o 
  -7   9   8     1253.31     1903.96    595.13 o 
  -5   9   8      181.18      258.26    327.00 o 
  -3   9   8        5.26     -140.70    257.59 o 
  -1   9   8     1296.09     1865.31    592.82 o 
   1   9   8     1283.96     1029.46    428.12 o 
 -29   1   9      167.76     -172.73    233.66 o 
 -27   1   9       67.64      191.33    634.51 o 
 -25   1   9      206.13      365.24    198.38 o 
 -23   1   9     2733.38     3171.48    471.67 o 
 -21   1   9     1070.74      952.66    270.51 o 
 -19   1   9       14.64      -89.94    179.23 o 
 -17   1   9      276.35      189.88    150.34 o 
 -15   1   9     2627.38     2476.16    335.14 o 
 -13   1   9     7847.82     7714.65    563.88 o 
 -11   1   9        3.70      119.69     97.48 o 
  -9   1   9     4185.68     4475.50    416.49 o 
  -7   1   9    25902.36    26058.97   1339.77 o 
  -5   1   9     5372.70     5299.42    323.13 o 
  -3   1   9       24.08       -3.16     77.28 o 
  -1   1   9    18590.26    19400.78    814.57 o 
   1   1   9     9199.56     9041.91    607.07 o 
   3   1   9     4953.34     5016.60    489.16 o 
   5   1   9      530.11      313.28    198.68 o 
   7   1   9     1936.47     2084.89    689.40 o 
   9   1   9     2479.41     3387.81    531.35 o 
  11   1   9     1098.95      878.32    344.48 o 
  13   1   9      246.84      172.85    313.08 o 
 -30   2   9      974.16     1271.40    463.69 o 
 -28   2   9     5433.44     6527.50    727.91 o 
 -26   2   9     1136.79     1546.08    374.08 o 
 -24   2   9      461.73      155.11    330.00 o 
 -22   2   9     2538.93     2801.93    439.15 o 
 -20   2   9    15644.17    15552.16    937.07 o 
 -18   2   9    12116.47    13058.21    826.36 o 
 -16   2   9     3689.86     3797.03    435.44 o 
 -14   2   9     6253.17     6333.78    534.90 o 
 -12   2   9    21691.61    22911.42    966.21 o 
 -10   2   9    33345.76    34316.72   1164.97 o 
  -8   2   9      209.83      -19.91    155.14 o 
  -6   2   9     3748.70     4115.46    296.45 o 
  -4   2   9    15823.64    15726.38    527.33 o 
  -2   2   9    18319.99    19096.64    742.63 o 
   0   2   9      388.10      442.28    123.76 o 
   2   2   9     9122.60     8573.75    894.75 o 
   4   2   9    10564.19    12086.96    786.94 o 
   6   2   9     5535.39     6436.98    697.41 o 
   8   2   9       15.65      187.26    193.40 o 
  10   2   9     3052.20     2934.25    478.45 o 
  12   2   9     5065.83     5728.92   1179.38 o 
  14   2   9      823.39       72.60    364.72 o 
 -29   3   9     1134.23      762.50    364.49 o 
 -27   3   9       73.92        3.37    597.10 o 
 -25   3   9     1657.33     1698.18    374.34 o 
 -23   3   9     4572.52     4946.85    574.89 o 
 -21   3   9     2467.40     2380.36    411.25 o 
 -19   3   9      192.16       51.26    140.36 o 
 -17   3   9     5614.65     5676.47    544.52 o 
 -15   3   9     7483.13     8139.33    627.20 o 
 -13   3   9     4237.34     4273.41    330.95 o 
 -11   3   9      163.07      347.11    122.63 o 
  -9   3   9    28661.78    28996.50   1545.10 o 
  -7   3   9    10666.61     9844.52    714.04 o 
  -5   3   9     5213.40     4965.44    263.83 o 
  -3   3   9      493.51      358.85    165.46 o 
  -1   3   9     9906.38     9745.70    535.33 o 
   1   3   9    24145.94    23484.41    602.52 o 
   3   3   9     1121.14     1068.24    219.62 o 
   5   3   9       65.99       70.05    125.69 o 
   7   3   9     4022.42     4078.85    512.53 o 
   9   3   9     4771.27     4509.32    907.51 o 
  11   3   9     1233.50     1358.49    576.28 o 
  13   3   9        0.35     -217.77    386.27 o 
 -28   4   9      575.81     1180.96    593.29 o 
 -26   4   9      146.44      114.21    168.95 o 
 -24   4   9       98.42     -149.71    159.17 o 
 -22   4   9      988.26      392.11    447.46 o 
 -20   4   9     1058.11     1143.74    276.91 o 
 -18   4   9     1890.63     1538.88    359.74 o 
 -16   4   9     1438.91     1548.65    287.14 o 
 -14   4   9      578.75      564.92    336.07 o 
 -12   4   9     1462.79     1755.43    276.37 o 
 -10   4   9       24.19      -21.06     84.20 o 
  -8   4   9      151.13      -87.96    183.82 o 
  -6   4   9     1207.04     1530.65    276.79 o 
  -4   4   9     1770.33     1693.20    525.97 o 
  -2   4   9      738.88      634.22    137.57 o 
   0   4   9      124.63       97.26    119.10 o 
   2   4   9      199.89      426.76    369.23 o 
   4   4   9       23.71      341.08    342.32 o 
   6   4   9      655.32      286.36    267.62 o 
   8   4   9      834.58      600.23    367.23 o 
  10   4   9        4.45      506.49    427.29 o 
  12   4   9      185.94     1054.27    623.68 o 
 -27   5   9      426.11      200.30    237.37 o 
 -25   5   9      234.37     -338.62    239.94 o 
 -23   5   9      586.05      697.59    380.91 o 
 -21   5   9      953.61      528.01    362.65 o 
 -19   5   9       74.77       -8.53    317.81 o 
 -17   5   9       23.21      -37.72    230.09 o 
 -15   5   9       52.58      363.94    232.85 o 
 -13   5   9       50.78      440.45    246.29 o 
 -11   5   9     1025.70      978.22    343.27 o 
  -9   5   9      161.81     -196.77    181.95 o 
  -7   5   9     2246.58     2899.36    376.70 o 
  -5   5   9     1429.77     1354.91    580.03 o 
  -3   5   9      349.65      316.17    126.93 o 
  -1   5   9     1624.77     1443.47    460.23 o 
   1   5   9      412.19      -63.06    310.33 o 
   3   5   9       15.19      538.99    375.81 o 
   5   5   9      489.86      306.83    300.17 o 
   7   5   9      242.30      910.60    557.10 o 
   9   5   9      521.63        3.52    442.99 o 
  11   5   9        9.88     -176.93    282.77 o 
 -24   6   9       57.48      255.88    449.90 o 
 -22   6   9      789.47      796.41    479.82 o 
 -20   6   9     2724.51     2791.79    712.56 o 
 -18   6   9     1642.09     1010.76    476.81 o 
 -16   6   9        1.82     -280.67    304.58 o 
 -14   6   9       36.68     -279.72    242.50 o 
 -12   6   9     6119.23     7285.94    897.34 o 
 -10   6   9     4415.49     3951.84    622.73 o 
  -8   6   9        2.98      -77.95    166.49 o 
  -6   6   9      190.77      820.31    225.05 o 
  -4   6   9      302.25      436.62    178.53 o 
  -2   6   9     1467.00     2366.50    600.61 o 
   0   6   9     1033.77      309.81    304.55 o 
   2   6   9      306.19      -25.85    245.31 o 
   4   6   9      861.22     1408.70    521.97 o 
   6   6   9      189.16      595.11    370.20 o 
   8   6   9      254.59      197.34    452.54 o 
 -23   7   9     1929.93     1184.59    561.07 o 
 -21   7   9      828.54     1109.41    578.90 o 
 -19   7   9      160.26      149.29    247.04 o 
 -17   7   9     5226.49     5358.17    940.48 o 
 -15   7   9     2661.95     3669.90    741.28 o 
 -13   7   9     3817.23     3760.99    658.04 o 
 -11   7   9     2674.74     1923.00    507.47 o 
  -9   7   9     3321.97     3650.35    471.97 o 
  -7   7   9     7661.38     7908.34    660.52 o 
  -5   7   9     2845.32     2888.77    664.56 o 
  -3   7   9      268.36      557.13    224.04 o 
  -1   7   9     5173.26     6760.06   1097.40 o 
   1   7   9     4958.59     6569.03   1081.16 o 
   3   7   9     1853.87     1747.80    531.52 o 
   5   7   9      258.93      286.42    356.44 o 
   7   7   9      549.78      638.29    533.08 o 
 -20   8   9     2747.50     2706.75    765.29 o 
 -18   8   9      525.09     1426.53    513.93 o 
 -16   8   9        0.46      116.75    269.84 o 
 -14   8   9      700.43     1308.67    599.92 o 
 -12   8   9     3879.82     3481.33    664.23 o 
 -10   8   9     4715.62     4679.95    570.10 o 
  -8   8   9      132.00       46.85    235.40 o 
  -6   8   9      778.95      993.14    398.74 o 
  -4   8   9     6623.97     8375.24   1216.10 o 
  -2   8   9     1914.84     2765.94    718.33 o 
   0   8   9      692.38     1478.99    627.38 o 
   2   8   9      719.58      134.11    338.93 o 
   4   8   9     1762.59     2041.88    646.49 o 
 -13   9   9      114.93      104.75    252.15 o 
 -11   9   9        7.42      270.68    225.37 o 
  -9   9   9      217.84      518.28    460.74 o 
  -7   9   9      187.99     -248.70    415.25 o 
  -5   9   9      603.46      352.14    234.08 o 
  -3   9   9       90.14      123.03    255.31 o 
 -30   0  10      673.46     1158.37    569.92 o 
 -28   0  10     1223.99     1255.98    469.39 o 
 -26   0  10      828.46      295.63    398.65 o 
 -24   0  10       16.37      166.15    186.31 o 
 -22   0  10     6264.14     7532.10    995.42 o 
 -20   0  10     9024.92     9238.66   1055.00 o 
 -18   0  10      217.02      539.02    294.62 o 
 -16   0  10     1041.17     1101.22    347.17 o 
 -14   0  10     5435.06     5243.98    683.17 o 
 -12   0  10    19251.07    18163.97   1244.23 o 
 -10   0  10    14048.62    14341.73   1089.22 o 
  -8   0  10     4147.07     3644.20    559.80 o 
  -6   0  10      622.16      430.89    186.59 o 
  -4   0  10     2439.97     1668.21    353.74 o 
  -2   0  10    15828.30    15012.36   1059.33 o 
   0   0  10     5675.30     5686.62    708.61 o 
   2   0  10      899.69      574.28    283.73 o 
   4   0  10      945.41     1107.28    387.56 o 
   6   0  10     2454.77     2691.54    566.96 o 
   8   0  10     3535.19     3626.25    755.13 o 
  10   0  10       94.19       86.09    342.65 o 
  12   0  10      761.53      729.02    370.35 o 
 -29   1  10      149.86      361.52    226.74 o 
 -27   1  10     1382.65      934.47    284.68 o 
 -25   1  10      595.20      518.27    319.48 o 
 -23   1  10     2871.42     3379.28    591.19 o 
 -21   1  10      744.32      812.13    245.40 o 
 -19   1  10     2265.86     2001.78    658.72 o 
 -17   1  10     2880.05     2887.83    398.86 o 
 -15   1  10     6310.02     5651.86    526.59 o 
 -13   1  10       33.57      -66.38    111.90 o 
 -11   1  10       10.42      116.84    136.72 o 
  -9   1  10    10740.83    11064.94   1087.46 o 
  -7   1  10     5776.89     5776.04    417.05 o 
  -5   1  10     9509.51    10006.95    478.17 o 
  -3   1  10      155.16      311.00    148.77 o 
  -1   1  10     4600.46     4185.48    409.08 o 
   1   1  10     7791.61     7931.92    602.46 o 
   3   1  10     4232.17     3941.10    788.06 o 
   5   1  10     1392.06     1176.31    358.01 o 
   7   1  10      956.13      807.49    721.43 o 
   9   1  10     2584.58     2899.60    500.07 o 
  11   1  10     1366.40     1337.81    405.61 o 
  13   1  10       62.44     -301.45    302.31 o 
 -30   2  10       36.71     -139.93    227.97 o 
 -28   2  10     2349.21     2348.66    436.12 o 
 -26   2  10        6.71      239.99    229.97 o 
 -24   2  10       86.31      214.56    322.62 o 
 -22   2  10     3082.76     3431.90    483.92 o 
 -20   2  10      654.53      847.23    265.68 o 
 -18   2  10      405.96      201.03    317.59 o 
 -16   2  10     1887.01     1621.56    294.06 o 
 -14   2  10     4109.26     4160.52    445.14 o 
 -12   2  10     4658.66     4723.07    471.42 o 
 -10   2  10     2048.63     2481.27    479.73 o 
  -8   2  10     4425.73     4757.92    350.41 o 
  -6   2  10      600.52      379.09    108.46 o 
  -4   2  10      264.48      265.79     88.49 o 
  -2   2  10     3264.71     3607.89    355.35 o 
   0   2  10       51.59      -91.70    133.28 o 
   2   2  10       29.30      -12.98    182.66 o 
   4   2  10      232.01      349.31    153.61 o 
   6   2  10      171.26      227.56    169.46 o 
   8   2  10        0.65      138.73    156.66 o 
  10   2  10       47.15      123.20    203.28 o 
  12   2  10        8.21      587.42    307.51 o 
 -29   3  10       77.73      169.86    214.35 o 
 -27   3  10        0.33     -266.15    189.94 o 
 -25   3  10      145.50      139.18    143.01 o 
 -23   3  10      209.80       32.87    189.85 o 
 -21   3  10     1136.81      763.04    238.48 o 
 -19   3  10      816.20      872.82    416.42 o 
 -17   3  10      131.28      441.17    208.53 o 
 -15   3  10      299.91      469.30    179.67 o 
 -13   3  10     6557.39     6722.50    417.75 o 
 -11   3  10      822.27      838.91    163.45 o 
  -9   3  10        6.19       18.13     40.85 o 
  -7   3  10      929.74      929.62    131.50 o 
  -5   3  10       32.17       28.10     58.58 o 
  -3   3  10      222.14       76.32     77.28 o 
  -1   3  10     2750.33     2807.26    327.18 o 
   1   3  10     6393.41     6894.92    551.53 o 
   3   3  10      113.45      126.63    125.28 o 
   5   3  10      420.84      195.47    184.77 o 
   7   3  10     1769.70     2042.56    540.63 o 
   9   3  10      747.72      383.87    619.72 o 
  11   3  10      166.86      430.27    336.66 o 
 -28   4  10     2684.66     2713.61    796.68 o 
 -26   4  10     1062.61      809.27    621.73 o 
 -24   4  10        8.55       25.04    446.74 o 
 -22   4  10     2381.50     2428.42    392.96 o 
 -20   4  10    11351.25    11136.23    831.67 o 
 -18   4  10     2716.53     3898.29    566.33 o 
 -16   4  10      796.91      696.63    310.21 o 
 -14   4  10      514.17      695.97    167.22 o 
 -12   4  10     6633.53     6507.37    396.66 o 
 -10   4  10     4258.29     3622.99    572.50 o 
  -8   4  10       61.14      188.20    197.52 o 
  -6   4  10      156.00      177.23    211.84 o 
  -4   4  10     2442.38     2820.00    361.63 o 
  -2   4  10     1896.88     2100.95    518.64 o 
   0   4  10       26.87        0.79    287.52 o 
   2   4  10      656.04      715.41    328.53 o 
   4   4  10       24.63     -371.16    288.21 o 
   6   4  10     2836.05     3860.38    859.79 o 
   8   4  10      462.97       19.06    354.55 o 
  10   4  10      561.31     1011.36    564.68 o 
 -27   5  10      988.96     1382.21    550.44 o 
 -25   5  10     3053.57     3755.48    880.45 o 
 -23   5  10     2875.83     3212.01    487.66 o 
 -21   5  10       95.38     -144.84    190.98 o 
 -19   5  10     1173.13      734.04    284.96 o 
 -17   5  10     1640.71     2013.18    488.14 o 
 -15   5  10      315.70      498.86    309.64 o 
 -13   5  10      898.45      609.05    260.30 o 
 -11   5  10      130.77      245.86    231.15 o 
  -9   5  10     1178.67     1134.58    333.17 o 
  -7   5  10      127.74      247.08    152.64 o 
  -5   5  10      412.08      536.47    154.45 o 
  -3   5  10      513.68      195.38    164.32 o 
  -1   5  10      650.96      616.27    329.43 o 
   1   5  10     2241.52     3342.52    724.87 o 
   3   5  10     2770.39     2501.89    654.96 o 
   5   5  10      279.18       -3.14    365.23 o 
   7   5  10       64.99      848.63    555.10 o 
   9   5  10     3870.06     4262.35    973.72 o 
 -24   6  10       13.53      -87.99    317.19 o 
 -22   6  10     1081.11     1768.26    613.80 o 
 -20   6  10     1959.47     2234.01    607.81 o 
 -18   6  10     1024.18      893.51    359.07 o 
 -16   6  10      151.69       32.77    250.95 o 
 -14   6  10     2869.57     2507.06    576.27 o 
 -12   6  10     1613.05     1435.02    386.08 o 
 -10   6  10      441.44      365.99    170.70 o 
  -8   6  10        7.05       45.16    113.78 o 
  -6   6  10       87.74      487.81    285.56 o 
  -4   6  10     2085.53     2308.99    338.79 o 
  -2   6  10      768.89     1794.70    618.19 o 
   0   6  10      320.91       19.58    224.03 o 
   2   6  10      200.44      183.40    365.12 o 
   4   6  10     1669.12     2130.19    660.83 o 
   6   6  10      266.14      669.79    451.54 o 
 -23   7  10     1573.58     1973.56    704.86 o 
 -21   7  10       84.05      583.11    419.87 o 
 -19   7  10      248.22      179.20    257.13 o 
 -17   7  10     1013.47     1451.75    409.15 o 
 -15   7  10     1101.38     1411.86    504.56 o 
 -13   7  10      210.11      134.91    195.51 o 
 -11   7  10        1.33      137.27    254.18 o 
  -9   7  10      628.00      454.59    627.00 o 
  -7   7  10      702.98     1188.40    256.57 o 
  -5   7  10       13.65      422.15    397.13 o 
  -3   7  10     1128.90     1191.25    474.19 o 
  -1   7  10       90.56      255.16    342.59 o 
   1   7  10       11.28      -48.70    305.45 o 
   3   7  10       34.57      453.94    345.61 o 
   5   7  10       10.41     -196.19    234.65 o 
 -18   8  10        3.87      -61.76    278.39 o 
 -16   8  10      102.53      237.78    282.71 o 
 -14   8  10      439.75      953.47    435.99 o 
 -12   8  10      617.59      198.65    293.45 o 
 -10   8  10      383.12      638.95    319.74 o 
  -8   8  10       16.74     -460.86    428.70 o 
  -6   8  10       62.71       25.40    381.51 o 
  -4   8  10      124.05     -117.39    271.05 o 
  -2   8  10       28.71      962.22    569.13 o 
   0   8  10       54.25      680.79    350.81 o 
 -11   9  10      103.46      185.59    286.00 o 
  -9   9  10      630.89      363.60    325.76 o 
  -7   9  10      474.90     1460.39    622.73 o 
  -5   9  10      437.65      -47.83    294.64 o 
 -31   1  11      843.14     1530.00    489.88 o 
 -29   1  11      222.24      502.10    304.76 o 
 -27   1  11      785.92      344.42    184.21 o 
 -25   1  11     1220.34     1469.38    364.94 o 
 -23   1  11     2545.30     2199.16    407.35 o 
 -21   1  11     1724.32     2038.68    373.01 o 
 -19   1  11      302.17      388.13    210.02 o 
 -17   1  11       26.56       23.14    100.07 o 
 -15   1  11     2715.59     2773.88    393.36 o 
 -13   1  11     3899.58     3823.01    702.40 o 
 -11   1  11     2197.54     2117.11    315.23 o 
  -9   1  11       68.49      279.92    238.72 o 
  -7   1  11     1596.98     1342.40    182.84 o 
  -5   1  11     4025.02     4330.07    398.22 o 
  -3   1  11      556.70      492.61    219.28 o 
  -1   1  11       25.37      182.09    148.00 o 
   1   1  11     3899.07     3991.96    447.54 o 
   3   1  11     2368.95     2933.57    589.57 o 
   5   1  11      988.80     1247.46    341.22 o 
   7   1  11      170.73      446.25    227.26 o 
   9   1  11     3596.22     3585.92    566.36 o 
  11   1  11      927.82     1489.02    426.26 o 
 -30   2  11       96.77      -59.44    199.22 o 
 -28   2  11      706.94      914.06    284.92 o 
 -26   2  11     3929.95     4100.69    589.36 o 
 -24   2  11     3427.57     3264.49    587.77 o 
 -22   2  11      291.68      243.61    268.22 o 
 -20   2  11    10974.14    11010.70    820.65 o 
 -18   2  11    12091.08    12947.16    867.30 o 
 -16   2  11     4143.59     4416.60    484.56 o 
 -14   2  11     2297.76     2277.68    350.88 o 
 -12   2  11    24140.31    24467.21   1097.66 o 
 -10   2  11    19339.89    21663.59   1390.88 o 
  -8   2  11     2314.05     2250.41    259.48 o 
  -6   2  11      634.82      705.41    144.98 o 
  -4   2  11    12216.68    12388.42    778.89 o 
  -2   2  11    15571.77    16487.58    807.67 o 
   0   2  11     1623.66     1704.25    297.75 o 
   2   2  11      498.28      847.03    277.49 o 
   4   2  11     2757.79     3404.54    480.22 o 
   6   2  11     2504.12     2398.28    419.39 o 
   8   2  11      598.63     1087.16    364.33 o 
  10   2  11      329.34       41.10    331.84 o 
 -29   3  11     1680.39     1606.37    425.37 o 
 -27   3  11       31.92      142.27    219.47 o 
 -25   3  11      628.69      486.87    243.16 o 
 -23   3  11     6408.50     6688.88    693.44 o 
 -21   3  11     5725.22     5130.34    582.47 o 
 -19   3  11      116.01       76.84    147.08 o 
 -17   3  11     1285.61      915.66    336.79 o 
 -15   3  11     9547.64     9475.88    568.79 o 
 -13   3  11    10374.53    10040.56    578.24 o 
 -11   3  11      366.98      470.39    268.92 o 
  -9   3  11     4230.33     3886.42    278.31 o 
  -7   3  11     3908.41     3676.98    290.63 o 
  -5   3  11     7933.60     7826.02    380.68 o 
  -3   3  11      351.91      289.97    118.75 o 
  -1   3  11     7819.56     8311.18    577.37 o 
   1   3  11     3469.58     3324.42    497.99 o 
   3   3  11     2856.29     3550.23    444.24 o 
   5   3  11       18.63      -65.43    153.26 o 
   7   3  11     1940.82     1329.09    564.61 o 
   9   3  11     2701.95     2042.14    704.24 o 
 -28   4  11      519.51      706.15    300.84 o 
 -26   4  11     1372.49      836.93    267.23 o 
 -24   4  11     1446.37     1811.62    338.83 o 
 -22   4  11       30.03       80.02    190.13 o 
 -20   4  11     2235.46     2089.47    389.93 o 
 -18   4  11     1517.86     1537.34    444.16 o 
 -16   4  11     3188.87     4226.25    740.63 o 
 -14   4  11       15.74      185.86    204.90 o 
 -12   4  11     1347.65     1366.56    382.85 o 
 -10   4  11     9139.18     8920.46    910.36 o 
  -8   4  11      710.23      694.31    217.52 o 
  -6   4  11     1105.08     1436.77    310.29 o 
  -4   4  11     2208.73     2557.75    348.24 o 
  -2   4  11     3426.54     3688.77    748.41 o 
   0   4  11        5.80      390.14    266.88 o 
   2   4  11        6.26      101.65    223.30 o 
   4   4  11     2840.26     2989.78    689.28 o 
   6   4  11      915.62      856.11    318.10 o 
   8   4  11       50.67       84.70    274.98 o 
 -27   5  11       50.63     -273.71    306.25 o 
 -25   5  11       79.61      133.17    215.04 o 
 -23   5  11       74.81      205.92    207.06 o 
 -21   5  11      511.79      200.14    334.02 o 
 -19   5  11      112.36      202.93    282.08 o 
 -17   5  11      705.03      823.63    406.62 o 
 -15   5  11     6915.67     6999.82    924.22 o 
 -13   5  11     1233.16     1203.60    448.78 o 
 -11   5  11        0.87     -270.35    213.15 o 
  -9   5  11     2057.87     1839.33    323.82 o 
  -7   5  11      154.37      405.34    178.16 o 
  -5   5  11       35.67      -70.64    106.94 o 
  -3   5  11      551.64      596.94    365.97 o 
  -1   5  11      507.06      651.58    364.20 o 
   1   5  11      103.66      275.13    377.30 o 
   3   5  11      518.93      998.84    530.35 o 
   5   5  11     1459.63     1159.42    510.14 o 
   7   5  11       26.76       -6.20    316.31 o 
 -24   6  11      229.81      376.62    399.37 o 
 -22   6  11       57.22     -205.90    304.06 o 
 -20   6  11     1460.81     1355.64    461.12 o 
 -18   6  11     1170.07     1084.71    478.61 o 
 -16   6  11     1405.00     1585.40    519.99 o 
 -14   6  11      832.90      826.83    343.12 o 
 -12   6  11     4929.24     4566.13    712.65 o 
 -10   6  11     3705.97     3420.45    577.10 o 
  -8   6  11      391.45      212.40    189.51 o 
  -6   6  11      182.49      297.27    279.29 o 
  -4   6  11     3627.19     3374.26    733.60 o 
  -2   6  11     4481.93     5152.83    927.14 o 
   0   6  11     1181.24     1409.39    522.66 o 
   2   6  11      215.59      672.86    505.01 o 
   4   6  11       24.59      251.51    442.61 o 
   6   6  11      941.62     1635.22    632.07 o 
 -21   7  11     1678.96     1842.03    564.31 o 
 -19   7  11        4.46      200.98    412.70 o 
 -17   7  11     2816.31     3193.33    676.96 o 
 -15   7  11     5368.94     4475.68    796.27 o 
 -13   7  11     3480.84     2435.94    584.43 o 
 -11   7  11       86.92      -39.03    135.36 o 
  -9   7  11     2485.95     3472.95    484.32 o 
  -7   7  11     7059.40     6854.57   1077.36 o 
  -5   7  11     1403.77     2206.82    664.08 o 
  -3   7  11       10.31       11.98    227.39 o 
  -1   7  11     1769.45     2286.71    740.43 o 
   1   7  11     3374.98     4262.06    994.99 o 
   3   7  11      688.27     1153.49    586.61 o 
 -18   8  11     1691.09     3588.43    814.99 o 
 -16   8  11      312.45      478.59    284.68 o 
 -14   8  11      277.32      443.72    310.68 o 
 -12   8  11     4432.74     4328.61    577.37 o 
 -10   8  11     1529.97      883.38    399.12 o 
  -8   8  11      598.96      580.07    358.69 o 
  -6   8  11     1008.22     1211.03    538.06 o 
  -4   8  11     1876.52     3447.34    860.35 o 
  -2   8  11     2245.00     4657.01   1002.79 o 
 -30   0  12        1.12      -98.00    309.04 o 
 -28   0  12      265.79      877.05    474.41 o 
 -26   0  12     4156.50     4346.83    846.27 o 
 -24   0  12     2306.64     3592.09    743.96 o 
 -22   0  12       45.61       27.06    290.90 o 
 -20   0  12      292.41      225.77    229.97 o 
 -18   0  12    10076.46     9109.78   1035.08 o 
 -16   0  12     3519.09     2977.89    593.34 o 
 -14   0  12      493.35      719.98    347.48 o 
 -12   0  12    12313.11    12134.13   1115.11 o 
 -10   0  12    22169.62    23334.52   1540.99 o 
  -8   0  12     3823.02     4348.53    579.78 o 
  -6   0  12      237.07      504.40    231.96 o 
  -4   0  12    15462.51    14215.91   1111.36 o 
  -2   0  12    20468.88    19115.30   1338.76 o 
   0   0  12     4584.81     4800.81    698.84 o 
   2   0  12       49.94     -193.61    275.07 o 
   4   0  12     2325.95     3005.88    660.27 o 
   6   0  12     4894.16     5138.61    901.83 o 
   8   0  12     2669.25     3194.25    780.11 o 
 -31   1  12     2222.93     1447.71    426.63 o 
 -29   1  12      665.94      406.73    243.69 o 
 -27   1  12      904.46     1120.10    316.52 o 
 -25   1  12     1523.45     1876.94    388.28 o 
 -23   1  12     7540.07     8045.55   1244.99 o 
 -21   1  12     3629.85     3741.15    997.58 o 
 -19   1  12        5.68      -45.69    132.50 o 
 -17   1  12     2743.92     2603.48    399.98 o 
 -15   1  12    11402.90    11334.77    786.18 o 
 -13   1  12     5170.71     5871.12    561.92 o 
 -11   1  12       71.31       15.91    266.42 o 
  -9   1  12     9296.19     9038.10    493.12 o 
  -7   1  12     6308.34     5495.67    670.50 o 
  -5   1  12     6623.52     6899.91    533.64 o 
  -3   1  12       63.49      103.02    132.19 o 
  -1   1  12     3226.83     3255.94    412.78 o 
   1   1  12     3006.18     3229.88    612.98 o 
   3   1  12     3135.48     3458.07    480.74 o 
   5   1  12       16.55     -131.21    176.85 o 
   7   1  12      294.63      147.71    220.42 o 
   9   1  12      991.89      643.07   1011.64 o 
 -30   2  12       17.67      164.07    258.57 o 
 -28   2  12      127.16      158.14    417.17 o 
 -26   2  12     1047.45     1029.69    292.96 o 
 -24   2  12     1389.27     1690.49    391.35 o 
 -22   2  12       31.72      -39.95    167.44 o 
 -20   2  12     2699.57     2764.28    548.36 o 
 -18   2  12     3680.21     3783.99    481.99 o 
 -16   2  12      256.57      573.38    302.86 o 
 -14   2  12     2043.59     2163.73    361.08 o 
 -12   2  12    10596.80    11378.99   1079.75 o 
 -10   2  12      977.87      731.85    244.55 o 
  -8   2  12      369.47      286.29    103.83 o 
  -6   2  12     3316.83     3091.85    346.79 o 
  -4   2  12     5710.22     5075.25    445.99 o 
  -2   2  12     4861.92     4931.36    477.58 o 
   0   2  12     1150.45     1280.56    278.53 o 
   2   2  12       69.12       -1.43    146.33 o 
   4   2  12     1616.13     1932.10    391.08 o 
   6   2  12        8.00      160.27    263.24 o 
   8   2  12       10.75       77.38    202.12 o 
 -29   3  12       12.77      235.50    315.65 o 
 -27   3  12      373.79     -125.89    163.90 o 
 -25   3  12      558.95      410.37    208.05 o 
 -23   3  12     2207.15     1390.63    332.68 o 
 -21   3  12      419.92       35.01    209.34 o 
 -19   3  12        7.71      362.50    215.80 o 
 -17   3  12     1421.51     2016.31    369.31 o 
 -15   3  12      740.66      683.91    300.59 o 
 -13   3  12      266.53      398.58    278.61 o 
 -11   3  12       21.02       39.44     73.81 o 
  -9   3  12     1536.16     1484.07    270.29 o 
  -7   3  12      201.00       39.16    108.03 o 
  -5   3  12      312.87      285.96    113.66 o 
  -3   3  12      116.15       86.74     99.95 o 
  -1   3  12      146.10       25.84    143.29 o 
   1   3  12       21.86      364.59    202.21 o 
   3   3  12      137.11     -182.94    329.25 o 
   5   3  12        1.76      193.71    317.09 o 
   7   3  12        5.30      443.98    314.50 o 
 -28   4  12      684.20      852.57    329.08 o 
 -26   4  12     3546.14     4463.10    616.25 o 
 -24   4  12     3710.63     3391.00    523.62 o 
 -22   4  12       89.22      402.51    229.69 o 
 -20   4  12     6265.96     6389.61   1159.82 o 
 -18   4  12     4726.52     5352.92    860.04 o 
 -16   4  12     7532.77     7224.77    955.06 o 
 -14   4  12        4.81      -39.03    203.30 o 
 -12   4  12    18455.22    17909.32   1350.34 o 
 -10   4  12    10567.01    10818.08   1034.49 o 
  -8   4  12     2191.09     1943.62    328.96 o 
  -6   4  12     1569.15     1889.51    325.27 o 
  -4   4  12     8123.18     8017.85   1062.26 o 
  -2   4  12     4536.72     4847.46    856.87 o 
   0   4  12      109.09      -16.76    232.30 o 
   2   4  12      119.05      113.12    288.46 o 
   4   4  12     1947.20     2256.25    699.91 o 
   6   4  12     1471.55     2011.01    670.45 o 
 -27   5  12      196.68      161.55    406.79 o 
 -25   5  12     1011.05     1113.12    341.39 o 
 -23   5  12     7063.53     6443.61   1105.59 o 
 -21   5  12     8190.79     8728.30   1223.92 o 
 -19   5  12      348.45       87.92    313.29 o 
 -17   5  12     1665.13     2073.87    554.97 o 
 -15   5  12    16550.81    16934.21   1456.89 o 
 -13   5  12    11719.51    10816.11   1118.16 o 
 -11   5  12       50.00      415.95    305.17 o 
  -9   5  12     1805.67     2025.86    376.44 o 
  -7   5  12     6909.77     6913.75    630.23 o 
  -5   5  12     4608.95     5166.00    525.18 o 
  -3   5  12       44.38      252.69    324.09 o 
  -1   5  12     2114.25     1792.91    617.70 o 
   1   5  12     2361.34     2175.16    569.78 o 
   3   5  12      195.61     -309.80    331.25 o 
   5   5  12      118.21      156.24    338.31 o 
 -24   6  12     1002.25     2411.14    677.14 o 
 -22   6  12        0.85     -215.87    336.24 o 
 -20   6  12     5276.54     5545.39    976.35 o 
 -18   6  12     5182.38     5399.66    891.91 o 
 -16   6  12     1913.16     2083.71    580.63 o 
 -14   6  12      738.06     1145.43    391.01 o 
 -12   6  12     2598.04     2985.51    582.83 o 
 -10   6  12     4474.80     5951.34    619.15 o 
  -8   6  12     1658.83     2013.21    569.03 o 
  -6   6  12     1140.42     1477.24    568.04 o 
  -4   6  12     1891.18     1919.21    627.28 o 
  -2   6  12     2119.64     3221.52    808.26 o 
   0   6  12       80.18      155.61    317.10 o 
   2   6  12     1140.45      879.29    500.79 o 
 -21   7  12      169.28      343.89    251.14 o 
 -19   7  12       94.93      640.56    397.48 o 
 -17   7  12        7.85      778.44    460.29 o 
 -15   7  12      914.94     1029.49    414.47 o 
 -13   7  12      932.86      831.46    363.54 o 
 -11   7  12       84.22       88.00    370.81 o 
  -9   7  12      362.76      840.36    399.18 o 
  -7   7  12     1717.56     1392.05    519.47 o 
  -5   7  12       90.79     -529.62    381.37 o 
  -3   7  12      175.25     1004.13    482.91 o 
  -1   7  12      208.44      458.30    389.38 o 
   1   7  12      575.63      343.84    344.15 o 
 -16   8  12      107.74       79.66    231.81 o 
 -14   8  12      369.91      606.02    394.84 o 
 -12   8  12     1376.44      827.83    377.10 o 
 -10   8  12      601.61     1086.32    415.76 o 
  -8   8  12      111.56      119.15    273.06 o 
  -6   8  12      455.27      579.97    464.39 o 
  -4   8  12      788.37     -139.73    258.98 o 
 -29   1  13      485.28      735.89    334.40 o 
 -27   1  13       49.21      154.67    499.84 o 
 -25   1  13        2.50      -99.74    206.51 o 
 -23   1  13      759.36      505.04    218.49 o 
 -21   1  13      661.44     1170.25    302.54 o 
 -19   1  13     3831.03     4362.19    542.31 o 
 -17   1  13        1.84     -205.50    159.22 o 
 -15   1  13     1380.78     1581.45    327.64 o 
 -13   1  13     8399.90     8318.84    693.74 o 
 -11   1  13     4037.02     4355.91    673.64 o 
  -9   1  13      209.22      228.08    114.70 o 
  -7   1  13     1350.55     1454.51    247.69 o 
  -5   1  13     3943.86     3845.88    429.53 o 
  -3   1  13     5182.70     5754.80    539.46 o 
  -1   1  13        9.50      -66.37    127.50 o 
   1   1  13      422.75      327.24    411.23 o 
   3   1  13     2530.42     2650.52    463.17 o 
   5   1  13     1416.65     1897.10    413.56 o 
   7   1  13      104.61      137.65    354.36 o 
 -30   2  13       58.09     -216.02    241.97 o 
 -28   2  13       12.05       90.45    218.62 o 
 -26   2  13     1393.65     1900.41    434.54 o 
 -24   2  13     1854.12     2453.39    575.33 o 
 -22   2  13      400.87      529.98    310.35 o 
 -20   2  13       22.68      101.04    185.58 o 
 -18   2  13     1808.87     2066.42    370.12 o 
 -16   2  13     7643.66     7910.66    695.47 o 
 -14   2  13     2014.41     1522.41    549.93 o 
 -12   2  13      172.58      236.85    251.06 o 
 -10   2  13     5360.10     5505.08    389.77 o 
  -8   2  13    10424.15    10119.43    542.88 o 
  -6   2  13     3217.80     3494.19    378.70 o 
  -4   2  13     2926.42     2655.46    356.42 o 
  -2   2  13    11192.20    12689.09    797.33 o 
   0   2  13     4100.93     4720.92    525.39 o 
   2   2  13     1003.39      604.64    242.37 o 
   4   2  13     1263.67     1432.39    344.87 o 
   6   2  13     3992.20     4833.88    952.69 o 
 -29   3  13       23.81       -8.82    214.24 o 
 -27   3  13      410.70      216.60    334.28 o 
 -25   3  13      512.42      768.74    416.08 o 
 -23   3  13     2254.84     2253.15    453.52 o 
 -21   3  13     1723.52     2225.44    429.47 o 
 -19   3  13      444.35      273.63    176.91 o 
 -17   3  13       93.77        1.72    127.12 o 
 -15   3  13     3587.12     3550.40    661.75 o 
 -13   3  13     6493.29     6601.40    859.28 o 
 -11   3  13     3315.20     3150.09    307.98 o 
  -9   3  13     1149.61     1107.24    156.61 o 
  -7   3  13     1400.18     1627.15    198.82 o 
  -5   3  13    10174.40    11540.93   1250.47 o 
  -3   3  13     2797.65     2625.12    651.57 o 
  -1   3  13      914.82     1396.51    513.90 o 
   1   3  13      735.65      558.73    378.87 o 
   3   3  13     5050.87     4623.40    922.68 o 
   5   3  13     2078.38     2207.01    692.10 o 
 -28   4  13       29.81       75.49    217.80 o 
 -26   4  13      987.95     1502.54    397.32 o 
 -24   4  13      550.65      505.72    365.72 o 
 -22   4  13      219.07      -64.69    344.96 o 
 -20   4  13       64.88      620.83    370.21 o 
 -18   4  13     3388.02     3368.37    667.51 o 
 -16   4  13     3262.41     3402.53    682.36 o 
 -14   4  13     3988.99     3086.00    596.10 o 
 -12   4  13     1612.85     1191.84    402.07 o 
 -10   4  13     1383.92     1420.93    290.21 o 
  -8   4  13     5217.51     5990.41    700.94 o 
  -6   4  13     1788.52     1663.29    339.77 o 
  -4   4  13       24.98     -189.28    294.79 o 
  -2   4  13     2730.39     3368.49    765.10 o 
   0   4  13     3987.32     3863.50    878.47 o 
   2   4  13      439.89      144.70    304.53 o 
   4   4  13      458.17      546.80    337.23 o 
 -25   5  13       63.24      358.56    308.17 o 
 -23   5  13       88.93     1140.02    505.51 o 
 -21   5  13      468.05      499.66    426.66 o 
 -19   5  13      433.15      685.11    365.12 o 
 -17   5  13      383.65      772.43    375.20 o 
 -15   5  13      681.46      476.20    330.45 o 
 -13   5  13      185.12      105.67    186.57 o 
 -11   5  13     1045.67      442.56    245.35 o 
  -9   5  13        1.67      278.20    222.45 o 
  -7   5  13      718.55      512.63    176.25 o 
  -5   5  13      389.31      173.59    318.01 o 
  -3   5  13        7.46     -166.11    268.73 o 
  -1   5  13      318.98      -48.35    482.51 o 
   1   5  13      366.20      931.71    516.46 o 
   3   5  13        3.54      261.88    455.33 o 
 -24   6  13     1357.35     1797.98    602.92 o 
 -22   6  13      582.89      541.12    456.05 o 
 -20   6  13        7.99      374.08    380.87 o 
 -18   6  13       83.54        6.31    226.36 o 
 -16   6  13     2137.06     2297.08    587.92 o 
 -14   6  13      327.40      162.90    314.12 o 
 -12   6  13        8.03      -34.57    376.24 o 
 -10   6  13     1152.36      645.97    406.98 o 
  -8   6  13     3327.90     2923.45    718.10 o 
  -6   6  13      474.43     -420.69    421.45 o 
  -4   6  13     2066.23     2392.54    690.70 o 
  -2   6  13     2504.59     2656.32    742.56 o 
   0   6  13     1516.14     1517.12    658.27 o 
 -21   7  13     1007.33     1005.13    377.40 o 
 -19   7  13      674.37      478.73    439.62 o 
 -17   7  13       55.71      587.34    376.25 o 
 -15   7  13     1783.60     2284.49    611.62 o 
 -13   7  13     4553.58     3948.31    558.82 o 
 -11   7  13      750.52      291.82    245.00 o 
  -9   7  13       35.18      281.73    324.75 o 
  -7   7  13     2723.15     1809.12    621.52 o 
  -5   7  13     3750.83     4329.02    953.45 o 
  -3   7  13     2025.37      661.37    319.49 o 
 -14   8  13      190.08      536.90    415.44 o 
 -12   8  13      275.04      301.42    538.75 o 
 -10   8  13     2035.91     2969.26    775.38 o 
 -30   0  14      130.78      -68.34    291.96 o 
 -28   0  14      929.41     1011.95    405.11 o 
 -26   0  14     4405.25     4870.58    874.39 o 
 -24   0  14     3192.61     3307.29    717.28 o 
 -22   0  14      899.95      888.21    425.76 o 
 -20   0  14      252.11      169.30    322.77 o 
 -18   0  14     5229.45     5267.89    844.99 o 
 -16   0  14     2838.33     2652.64    605.66 o 
 -14   0  14     2479.17     2375.55    554.65 o 
 -12   0  14     2389.96     2908.33    630.01 o 
 -10   0  14     1305.15     1093.11    313.21 o 
  -8   0  14     4443.75     3615.29    588.88 o 
  -6   0  14      469.44      264.71    187.85 o 
  -4   0  14     1052.58      882.33    353.18 o 
  -2   0  14     5954.77     5838.93    825.79 o 
   0   0  14     3595.70     5206.44    837.72 o 
   2   0  14     1388.38     1976.53    554.71 o 
   4   0  14     1146.30     1099.79    454.58 o 
   6   0  14     4760.92     5398.39    984.42 o 
 -29   1  14     1737.10     1728.66    435.62 o 
 -27   1  14     1496.91     1682.51    394.38 o 
 -25   1  14      263.92      563.13    462.51 o 
 -23   1  14     2220.88     1983.13    441.02 o 
 -21   1  14     2104.64     2792.43    469.33 o 
 -19   1  14     1516.75     1444.51    320.43 o 
 -17   1  14      355.96      272.09    156.90 o 
 -15   1  14     3535.95     3220.79    564.46 o 
 -13   1  14     4029.21     3515.12    462.93 o 
 -11   1  14      172.89      434.49    160.69 o 
  -9   1  14      157.18       25.05    171.91 o 
  -7   1  14     2977.25     2944.85    895.90 o 
  -5   1  14     6459.74     7128.97    604.08 o 
  -3   1  14      503.97      647.58    207.03 o 
  -1   1  14       27.40      -58.51    145.60 o 
   1   1  14     1586.82     1726.15    366.50 o 
   3   1  14     1805.04     1881.36    410.58 o 
   5   1  14     1169.24     1254.15    380.39 o 
 -30   2  14       14.97      -89.32    244.56 o 
 -28   2  14      191.04      384.67    280.70 o 
 -26   2  14      233.17      108.86    200.57 o 
 -24   2  14      813.63     1078.11    309.60 o 
 -22   2  14        4.31     -105.13    292.31 o 
 -20   2  14      495.16      387.57    151.93 o 
 -18   2  14      467.73      247.91    177.06 o 
 -16   2  14      144.24      155.81    206.72 o 
 -14   2  14      896.75     1544.29    484.75 o 
 -12   2  14        1.23       65.98    151.56 o 
 -10   2  14      785.64      375.77    155.38 o 
  -8   2  14     1678.61     1646.80    264.28 o 
  -6   2  14       32.56      -89.84    188.38 o 
  -4   2  14     2005.58     1643.88    290.00 o 
  -2   2  14      231.90      326.24    137.37 o 
   0   2  14     1786.41     1713.63    554.41 o 
   2   2  14        3.12      336.44    364.81 o 
   4   2  14      429.87      385.35    326.21 o 
 -29   3  14      427.33      591.00    331.13 o 
 -27   3  14       44.64      269.64    311.32 o 
 -25   3  14      343.68      755.44    346.50 o 
 -23   3  14     2493.13     2972.59    514.10 o 
 -21   3  14     1153.98     1060.78    622.55 o 
 -19   3  14      543.09      542.62    274.33 o 
 -17   3  14      905.95     1346.48    423.22 o 
 -15   3  14     3494.71     4518.90    757.02 o 
 -13   3  14      486.41      607.57    165.70 o 
 -11   3  14      205.99      198.44    141.20 o 
  -9   3  14       90.04      276.97    168.59 o 
  -7   3  14     1413.99     1291.93    478.33 o 
  -5   3  14       54.68      305.13    288.57 o 
  -3   3  14        5.30      -35.43    256.52 o 
  -1   3  14        1.95     -348.24    195.18 o 
   1   3  14      634.80      744.97    305.65 o 
   3   3  14       82.45     1097.62    652.07 o 
 -28   4  14      258.34      334.53    311.10 o 
 -26   4  14     1969.65     1688.83    423.33 o 
 -24   4  14     1113.95     1448.40    364.85 o 
 -22   4  14       88.21      223.69    205.07 o 
 -20   4  14        6.23     -146.40    315.50 o 
 -18   4  14     2203.88     2401.52    597.97 o 
 -16   4  14    11213.30    12651.38   1279.45 o 
 -14   4  14      303.03      684.61    348.80 o 
 -12   4  14       41.41      273.83    282.91 o 
 -10   4  14     2580.91     2932.24    583.73 o 
  -8   4  14     6335.05     5734.27    615.62 o 
  -6   4  14     2634.53     1602.74    539.22 o 
  -4   4  14      359.98      410.70    351.66 o 
  -2   4  14     2783.05     2596.16    646.63 o 
   0   4  14     4074.33     4707.53    944.86 o 
   2   4  14      215.61     -179.78    436.87 o 
 -25   5  14       10.90      253.99    245.51 o 
 -23   5  14     2231.40     2676.57    672.60 o 
 -21   5  14     2080.85     2698.87    667.88 o 
 -19   5  14     3084.98     2056.64    568.74 o 
 -17   5  14        9.17     -148.92    220.99 o 
 -15   5  14     3636.68     3663.01    742.32 o 
 -13   5  14     7594.86     6698.02    936.67 o 
 -11   5  14     4647.44     4698.84    591.26 o 
  -9   5  14      598.78      440.15    165.16 o 
  -7   5  14     4245.33     4656.16    569.55 o 
  -5   5  14     8355.20     8384.42   1246.02 o 
  -3   5  14     3846.48     5797.21   1055.73 o 
  -1   5  14       49.10     -102.53    347.06 o 
   1   5  14      930.09     1429.39    575.40 o 
 -22   6  14        6.89       31.23    310.54 o 
 -20   6  14      598.56      242.27    228.22 o 
 -18   6  14     2059.69     1096.21    430.91 o 
 -16   6  14     1634.12     1574.04    488.71 o 
 -14   6  14      941.89      845.84    389.33 o 
 -12   6  14      488.72      339.19    210.87 o 
 -10   6  14     3377.50     3826.91    531.68 o 
  -8   6  14     2329.02     2565.88    651.01 o 
  -6   6  14      780.78      901.15    492.74 o 
  -4   6  14      138.69     -232.10    539.82 o 
  -2   6  14     1620.65     1689.60    632.62 o 
 -19   7  14      118.66      836.65    537.21 o 
 -17   7  14        7.18      -16.90    231.24 o 
 -15   7  14       44.28      413.63    233.14 o 
 -13   7  14       31.65      219.66    321.76 o 
 -11   7  14      163.01      715.86    472.14 o 
  -9   7  14        2.66      207.23    232.56 o 
  -7   7  14       33.60     -183.51    337.12 o 
 -29   1  15     1230.34      693.49    320.61 o 
 -27   1  15      591.21      460.73    566.39 o 
 -25   1  15      104.69      362.02    342.55 o 
 -23   1  15      767.26     1189.45    344.87 o 
 -21   1  15     2899.80     2860.79    952.82 o 
 -19   1  15      599.09      644.77    232.97 o 
 -17   1  15      240.58      262.90    304.09 o 
 -15   1  15     2216.03     2951.97    469.80 o 
 -13   1  15     3446.83     3809.11    890.85 o 
 -11   1  15       46.17       86.90    165.97 o 
  -9   1  15       23.20      -99.23    156.53 o 
  -7   1  15      566.39      649.79    226.72 o 
  -5   1  15     2707.22     2681.54    471.66 o 
  -3   1  15      729.05      843.06    281.35 o 
  -1   1  15      126.37       41.70    333.41 o 
   1   1  15       72.83     -171.46    402.79 o 
   3   1  15      822.68      773.79    508.05 o 
 -28   2  15     2142.77     1839.17    448.10 o 
 -26   2  15     6223.34     6210.45    741.93 o 
 -24   2  15     1077.75     2415.54    473.65 o 
 -22   2  15      348.51      271.29    234.04 o 
 -20   2  15     2494.18     2712.71    485.07 o 
 -18   2  15     3746.55     4378.88    569.32 o 
 -16   2  15     1274.14     1571.11    324.57 o 
 -14   2  15       23.34      -54.44    242.42 o 
 -12   2  15      252.26      135.14    150.20 o 
 -10   2  15      379.84      536.20    149.90 o 
  -8   2  15     1463.25     1447.26    267.65 o 
  -6   2  15      466.29      575.75    242.60 o 
  -4   2  15       22.93      181.01    353.90 o 
  -2   2  15      166.81       40.25    205.68 o 
   0   2  15      633.94     1230.02    491.61 o 
   2   2  15     1039.13      784.62    330.09 o 
 -27   3  15      835.40      786.10    322.00 o 
 -25   3  15      456.07      536.77    271.03 o 
 -23   3  15     3535.21     4288.62    619.17 o 
 -21   3  15     1108.12     1056.98    330.70 o 
 -19   3  15     2031.50     2656.68    465.53 o 
 -17   3  15     1201.08      474.74    260.73 o 
 -15   3  15     4069.94     4875.25    820.62 o 
 -13   3  15     2024.71     1800.46    442.87 o 
 -11   3  15      352.60      306.93    376.75 o 
  -9   3  15       83.67      -34.59    256.77 o 
  -7   3  15     1264.27     2075.83    539.96 o 
  -5   3  15      979.11      459.88    374.86 o 
  -3   3  15      271.72      724.92    468.28 o 
  -1   3  15      741.03      409.39    338.87 o 
   1   3  15       67.25     -250.92    472.70 o 
 -26   4  15      276.89      371.13    256.92 o 
 -24   4  15      997.25     1539.19    401.86 o 
 -22   4  15      260.80      -49.44    236.94 o 
 -20   4  15       49.87     -115.48    321.12 o 
 -18   4  15     2872.12     1950.68    588.88 o 
 -16   4  15     1985.66     2072.71    558.68 o 
 -14   4  15      229.88      143.32    220.38 o 
 -12   4  15       79.49      -13.14    239.95 o 
 -10   4  15     1316.39     1143.39    296.57 o 
  -8   4  15     2132.22     2136.32    572.65 o 
  -6   4  15     1143.05     1007.23    413.66 o 
  -4   4  15       56.80      842.22    497.53 o 
  -2   4  15      526.22      179.76    295.18 o 
   0   4  15      755.80      547.53    345.21 o 
 -25   5  15       42.06      116.97    361.89 o 
 -23   5  15      212.51      558.21    335.83 o 
 -21   5  15       92.94     -171.30    354.02 o 
 -19   5  15      313.76      150.90    285.12 o 
 -17   5  15      119.11      234.71    264.47 o 
 -15   5  15      225.63        9.90    213.68 o 
 -13   5  15      285.45      393.95    311.58 o 
 -11   5  15      183.16       26.30    149.22 o 
  -9   5  15       35.70      128.78    219.68 o 
  -7   5  15      314.60     -186.36    385.48 o 
  -5   5  15        8.93      269.95    274.68 o 
  -3   5  15        2.09      751.79    471.34 o 
 -22   6  15      102.26      -40.89    295.10 o 
 -20   6  15        7.14      -78.13    242.29 o 
 -18   6  15       43.66      113.65    267.00 o 
 -16   6  15     1956.67     1649.19    492.46 o 
 -14   6  15      164.42      306.69    602.16 o 
 -12   6  15      407.49      239.47    201.56 o 
 -10   6  15      323.06     -266.73    381.76 o 
  -8   6  15      771.78     1409.52    637.64 o 
  -6   6  15      151.03     -696.45    494.52 o 
 -15   7  15      947.01      735.60    270.88 o 
 -13   7  15      375.29     -175.26    437.42 o 
 -11   7  15      357.13     -149.36    405.80 o 
 -28   0  16        1.98     -252.46    282.99 o 
 -26   0  16     3653.75     4287.05    883.64 o 
 -24   0  16     7263.41     8394.11   1199.60 o 
 -22   0  16     5126.61     5482.64    975.94 o 
 -20   0  16       32.93      188.62    240.40 o 
 -18   0  16     7038.67     8769.01   1143.51 o 
 -16   0  16    14509.59    13996.98   1448.64 o 
 -14   0  16     3221.98     3213.90    457.13 o 
 -12   0  16      116.59      307.14    198.21 o 
 -10   0  16     3777.95     3886.35    675.97 o 
  -8   0  16     6803.63     7032.36    894.55 o 
  -6   0  16     3087.28     2953.08    609.59 o 
  -4   0  16     1481.41     1112.51    367.35 o 
  -2   0  16     1176.86     1682.07    544.22 o 
   0   0  16     3417.06     3514.22    751.98 o 
 -29   1  16     2784.50     3405.52    743.61 o 
 -27   1  16     3120.52     3771.04    698.46 o 
 -25   1  16      503.68       69.18    209.24 o 
 -23   1  16      208.99      438.90    432.64 o 
 -21   1  16     4643.34     5736.81    703.77 o 
 -19   1  16     5925.09     6435.47    707.23 o 
 -17   1  16     1153.12     1383.19    356.21 o 
 -15   1  16      747.17     1954.15    579.07 o 
 -13   1  16     3610.33     3554.04    369.20 o 
 -11   1  16     3475.05     3972.36    453.84 o 
  -9   1  16      203.15      610.09    267.07 o 
  -7   1  16     2131.20     1945.68    332.30 o 
  -5   1  16     3354.85     3748.22   1006.90 o 
  -3   1  16      354.62      -70.84    247.09 o 
  -1   1  16       52.65      -80.80    323.28 o 
   1   1  16      966.19      515.68    304.18 o 
 -28   2  16      115.52      284.92    343.48 o 
 -26   2  16      493.18      350.62    232.82 o 
 -24   2  16      106.70      388.30    248.73 o 
 -22   2  16      273.36      521.74    285.23 o 
 -20   2  16      158.05      132.36    236.50 o 
 -18   2  16       71.27      331.79    214.29 o 
 -16   2  16      107.05      232.11    168.36 o 
 -14   2  16      629.45      533.28    190.47 o 
 -12   2  16       58.28      -93.35    308.06 o 
 -10   2  16        8.58      445.65    290.44 o 
  -8   2  16      118.89      443.44    336.74 o 
  -6   2  16       10.73     -175.58    234.33 o 
  -4   2  16      416.39      816.08    395.24 o 
  -2   2  16       91.44      284.57    285.19 o 
   0   2  16      246.36     1132.80    457.48 o 
 -27   3  16      329.54       67.52    229.02 o 
 -25   3  16       33.69      -14.76    290.15 o 
 -23   3  16      104.73      123.36    456.40 o 
 -21   3  16       13.25      279.34    242.11 o 
 -19   3  16     1272.76     1779.63    565.85 o 
 -17   3  16       22.70     -197.40    233.34 o 
 -15   3  16      322.09      232.63    176.19 o 
 -13   3  16     2376.99     2095.07    390.91 o 
 -11   3  16      992.67     1018.90    347.91 o 
  -9   3  16       30.95     -428.38    389.66 o 
  -7   3  16     1149.86      438.72    339.69 o 
  -5   3  16     1001.22      768.25    357.08 o 
  -3   3  16      375.02      426.47    409.49 o 
  -1   3  16       45.44      295.05    326.83 o 
 -26   4  16     1346.65     1835.84    670.67 o 
 -24   4  16     1726.71     1823.75    568.53 o 
 -22   4  16     1130.74     1467.97    436.31 o 
 -20   4  16        2.29     -196.78    325.40 o 
 -18   4  16     6985.65     5047.09    893.97 o 
 -16   4  16     3438.20     2163.29    588.18 o 
 -14   4  16      701.27      800.20    270.29 o 
 -12   4  16       45.63      -47.11    153.75 o 
 -10   4  16     2433.19     2180.67    438.33 o 
  -8   4  16     5653.46     7048.14   1130.67 o 
  -6   4  16     1751.86     2228.74    718.19 o 
  -4   4  16      131.01      717.31    555.10 o 
  -2   4  16      978.90      706.89    485.82 o 
 -23   5  16      754.70      754.21    343.28 o 
 -21   5  16     3161.64     3850.60    805.43 o 
 -19   5  16     3829.68     5078.37    983.74 o 
 -17   5  16      301.98     1009.38    458.64 o 
 -15   5  16     2292.37     1695.31    624.48 o 
 -13   5  16     3508.18     3648.13    542.26 o 
 -11   5  16     4445.29     4228.28    580.12 o 
  -9   5  16      106.11      138.37    280.71 o 
  -7   5  16     1413.45     1642.13    636.97 o 
  -5   5  16     2927.19     3993.25    940.18 o 
 -20   6  16       66.89       56.81    213.52 o 
 -18   6  16      219.74      -91.29    341.46 o 
 -16   6  16     2043.47     1422.10    485.75 o 
 -14   6  16      189.20      581.72    264.19 o 
 -12   6  16       11.54      339.50    257.64 o 
 -10   6  16     1127.72     1274.32    569.59 o 
 -27   1  17     2040.55     1548.99    398.70 o 
 -25   1  17     2168.01     1853.91    433.85 o 
 -23   1  17      277.60      504.79    283.08 o 
 -21   1  17     2111.18     1885.81    604.75 o 
 -19   1  17     5474.55     4705.23    611.18 o 
 -17   1  17     1045.01      858.95    297.44 o 
 -15   1  17      908.16      713.57    200.12 o 
 -13   1  17     2173.34     2635.61    389.18 o 
 -11   1  17     3714.62     3873.46    472.48 o 
  -9   1  17      685.58      708.82    369.14 o 
  -7   1  17     1416.37     1171.94    451.39 o 
  -5   1  17     3192.30     3828.56    800.26 o 
  -3   1  17      525.39      357.00    344.04 o 
 -28   2  17        7.20       17.76    242.63 o 
 -26   2  17     1269.31     1122.44    296.10 o 
 -24   2  17     2064.15     1770.63    530.68 o 
 -22   2  17     2585.03     3568.37    571.52 o 
 -20   2  17        6.00      -10.62    193.15 o 
 -18   2  17     3152.79     3183.78    712.34 o 
 -16   2  17     7946.98     8947.67   1170.00 o 
 -14   2  17     2035.04     2485.10    430.88 o 
 -12   2  17       11.50     -249.66    326.53 o 
 -10   2  17     4397.62     5224.70    895.68 o 
  -8   2  17     5072.25     4243.19    854.89 o 
  -6   2  17      813.55     1256.55    458.03 o 
  -4   2  17        3.65       21.15    244.52 o 
  -2   2  17      593.85     1698.98    797.46 o 
 -27   3  17     1282.31      975.66    351.62 o 
 -25   3  17       60.24      209.13    275.39 o 
 -23   3  17       36.54      598.12    256.08 o 
 -21   3  17     3801.51     3632.97    830.02 o 
 -19   3  17     3242.01     5347.27    981.37 o 
 -17   3  17      503.02      812.17    443.82 o 
 -15   3  17      286.50      452.61    212.25 o 
 -13   3  17     2386.67     2833.77    465.44 o 
 -11   3  17     4067.84     2615.30    701.96 o 
  -9   3  17      668.44      378.85    298.02 o 
  -7   3  17      672.39     1476.35    555.75 o 
  -5   3  17     1934.12     2187.05    643.36 o 
 -24   4  17      419.54      220.46    235.58 o 
 -22   4  17      743.64      731.47    418.76 o 
 -20   4  17      108.63     -292.17    335.36 o 
 -18   4  17      228.77      534.38    315.60 o 
 -16   4  17      837.28     1440.61    512.45 o 
 -14   4  17      831.78     1108.72    326.51 o 
 -12   4  17       39.16     -310.43    215.47 o 
 -10   4  17      583.57      936.10    412.41 o 
  -8   4  17     2185.54     2675.75    719.16 o 
  -6   4  17      665.64      728.82    489.60 o 
 -21   5  17        4.29     -202.90    202.02 o 
 -19   5  17       21.25     1200.97    507.40 o 
 -17   5  17      162.89      399.68    360.81 o 
 -15   5  17      535.08      172.35    501.58 o 
 -13   5  17      323.65      161.84    194.68 o 
 -11   5  17       42.19     -741.27    480.80 o 
  -9   5  17       14.12      -79.64    327.53 o 
 -26   0  18      758.55      548.02    388.88 o 
 -24   0  18     2875.34     3649.68    861.48 o 
 -22   0  18     3137.56     4038.75    888.03 o 
 -20   0  18      429.88      832.49    458.80 o 
 -18   0  18      862.11      483.71    312.65 o 
 -16   0  18     3410.47     2532.92    576.36 o 
 -14   0  18     3005.58     4127.84    713.28 o 
 -12   0  18     2297.01     2361.53    551.90 o 
 -10   0  18       71.74      334.57    329.97 o 
  -8   0  18     6193.19     6784.55    958.87 o 
 -27   1  18     1050.99     1175.83    462.97 o 
 -25   1  18      408.29      584.16    858.88 o 
 -23   1  18      112.09      582.03    243.60 o 
 -21   1  18     1778.72     2018.66    477.43 o 
 -19   1  18     2553.11     3012.93    549.55 o 
 -17   1  18     3727.20     3687.97    507.48 o 
 -15   1  18      208.83      212.44    164.95 o 
 -13   1  18      305.90      750.75    413.10 o 
 -11   1  18     3285.42     3971.69    742.20 o 
  -9   1  18     2629.33     2916.44    683.43 o 
  -7   1  18      213.33      314.51    301.16 o 
  -5   1  18       14.05     -353.25    410.37 o 
 -26   2  18        4.36     -360.82    272.45 o 
 -24   2  18       66.86      433.60    290.83 o 
 -22   2  18     1384.28     1560.49    442.78 o 
 -20   2  18       37.83      572.25    402.68 o 
 -18   2  18       13.88      114.57    310.32 o 
 -16   2  18      466.07      401.55    400.87 o 
 -14   2  18      759.90      812.22    349.34 o 
 -12   2  18      305.71      183.58    294.93 o 
 -10   2  18       53.03      536.90    383.22 o 
  -8   2  18       13.49     -466.49    328.59 o 
  -6   2  18      368.83      -35.13    293.31 o 
 -25   3  18       53.93     -288.34    275.70 o 
 -23   3  18      305.20      521.45    471.28 o 
 -21   3  18       30.39      -35.71    221.25 o 
 -19   3  18      307.59     -313.48    398.67 o 
 -17   3  18      154.88     -105.84    289.39 o 
 -15   3  18       38.81     -189.86    155.75 o 
 -13   3  18       19.42      293.74    487.67 o 
 -11   3  18      271.42     1241.58    557.59 o 
  -9   3  18      305.80      370.66    392.22 o 
  -7   3  18      197.75       69.14    415.22 o 
 -22   4  18     1963.16     2659.45    709.78 o 
 -20   4  18      181.99      263.01    352.11 o 
 -18   4  18       54.98      884.73    512.06 o 
 -16   4  18      488.23      184.07    185.21 o 
 -14   4  18     2253.67     3488.33    598.66 o 
 -12   4  18      816.25      611.69    301.05 o 
 -10   4  18     1044.37     1754.47    672.50 o 
 -25   1  19      115.03      319.17    377.49 o 
 -23   1  19      153.06      582.78    544.84 o 
 -21   1  19      251.11      240.67    241.48 o 
 -19   1  19     1159.52     2034.32    688.54 o 
 -17   1  19      723.76     1210.14    312.82 o 
 -15   1  19      531.28      552.74    279.21 o 
 -13   1  19      176.06     -230.88    325.35 o 
 -11   1  19     2363.11     2509.49    685.40 o 
  -9   1  19     1540.20     1417.76    516.98 o 
 -24   2  19      353.87       23.61    232.13 o 
 -22   2  19     2530.21     3419.96    838.05 o 
 -20   2  19      590.13      391.28    265.91 o 
 -18   2  19       78.06       72.55    426.34 o 
 -16   2  19      943.92      649.87    584.49 o 
 -14   2  19     1795.65     1337.69    521.58 o 
 -12   2  19      705.60     2101.79    580.24 o 
 -10   2  19       39.81      -90.40    254.97 o 
 -21   3  19     2050.89     1769.64    640.73 o 
 -19   3  19     1150.48      687.74    385.45 o 
 -17   3  19      609.36      575.87    300.62 o 
 -15   3  19        0.63      427.52    237.96 o 
 -13   3  19     1008.12     1663.59    624.00 o 
 -22   0  20     3350.98     2560.96    803.08 o 
 -20   0  20     1024.94     1979.72    691.61 o 
 -21   1  20      717.21      898.70    570.51 o 
 -19   1  20     2513.47     3051.53    561.30 o 
 -17   1  20     1636.89     1884.19    552.72 o 
 -15   1  20      204.87      472.14    270.18 o 
                                                 
